# Supplementary material for: catena-Poly[[[bis­(4-bromo­benzoato-κO)zinc]-μ-1,2-bis­(4-pyrid­yl)ethene-κ2 N:N′] acetonitrile monosolvate]
Source: Acta Crystallogr Sect E Struct Rep Online. 2011 Oct 22;67(Pt 11):m1553. doi: 10.1107/S1600536811042188 (PMC3246974; doi:10.1107/S1600536811042188)
Supplement: Supplementary file 1 [file e-67-m1553-sup1.cif]

##############################################################################
#                                                                            #
# This CIF contains the data in a paper accepted for publication in          #
# Acta Crystallographica Section E. It conforms to the requirements of       #
# Notes for Authors for Acta Crystallographica Section E, and has been       #
# peer reviewed under the auspices of the IUCr Commission on Journals.       #
#                                                                            #
# Full details of the Crystallographic Information File format               #
# are given in the paper "The Crystallographic Information File (CIF):       #
# a New Standard Archive File for Crystallography" by S. R. Hall, F. H.      #
# Allen and I. D. Brown [Acta Cryst. (1991), A47, 655-685].                  #
#                                                                            #
# The current version of the core CIF dictionary is obtainable from          #
# ftp://ftp.iucr.org/pub/cif_core.dic.                                       #
#                                                                            #
# Software is freely available for graphical display of the structure(s)     #
# in this CIF. For information consult the CIF software page                 #
# http://www.iucr.org/resources/cif/software.                                #
#                                                                            #
# This file may be used for bona fide research purposes within the           #
# scientific community so long as proper attribution is given to the journal # 
# article from which it was obtained.                                        #
#                                                                            #
##############################################################################
data_I
_audit_creation_method     SHELXL-97
_chemical_name_systematic
;
<i>catena</i>-Poly[[[bis(4-bromobenzoato-\k<i>O</i>)zinc]-\m-
1,2-bis(4-pyridyl)ethene-\k^2^<i>N</i>:<i>N</i>'] acetonitrile monosolvate]
;
_chemical_name_common     ?
_chemical_formula_moiety     'C26 H18 Br2 N2 O4 Zn, C2 H3 N'
_chemical_formula_sum     'C28 H21 Br2 N3 O4 Zn'
_chemical_formula_iupac     '[Zn (C7 H4 Br O2)2 (C12 H10 N2)], C2 H3 N'
_chemical_formula_weight     688.67
_chemical_melting_point     ?
_symmetry_cell_setting     triclinic
_symmetry_space_group_name_H-M     'P -1'
_symmetry_space_group_name_Hall     '-P 1'
loop_
    _symmetry_equiv_pos_as_xyz
    'x, y, z'
    '-x, -y, -z'
_cell_length_a     6.2738(13)
_cell_length_b     11.852(2)
_cell_length_c     19.496(4)
_cell_angle_alpha     105.25(3)
_cell_angle_beta     94.63(3)
_cell_angle_gamma     99.87(3)
_cell_volume     1365.8(5)
_cell_formula_units_Z     2
_cell_measurement_reflns_used     5974
_cell_measurement_theta_min     3.2130
_cell_measurement_theta_max     27.4894
_cell_measurement_temperature     223(2)
_exptl_crystal_description     block
_exptl_crystal_colour     yellow
_exptl_crystal_size_max     0.20
_exptl_crystal_size_mid     0.10
_exptl_crystal_size_min     0.10
_exptl_crystal_density_diffrn     1.675
_exptl_crystal_density_meas     ?
_exptl_crystal_density_method     'not measured'
_exptl_crystal_F_000     684
_exptl_absorpt_coefficient_mu     3.864
_exptl_absorpt_correction_type     multi-scan
_exptl_absorpt_process_details     '(REQAB; Jacobson, 1998)'
_exptl_absorpt_correction_T_min     0.5121
_exptl_absorpt_correction_T_max     0.6986
_exptl_special_details     ?
_diffrn_ambient_temperature     223(2)
_diffrn_radiation_type     MoK\a
_diffrn_radiation_wavelength     0.71073
_diffrn_radiation_source     'fine-focus sealed tube'
_diffrn_radiation_monochromator     graphite
_diffrn_measurement_device_type     'Rigaku MercuryCCD area-detector'
_diffrn_measurement_method     \w
_diffrn_detector_area_resol_mean     ?
_diffrn_reflns_number     13203
_diffrn_reflns_av_R_equivalents     0.0451
_diffrn_reflns_av_sigmaI/netI     0.0725
_diffrn_reflns_theta_min     3.21
_diffrn_reflns_theta_max     27.49
_diffrn_reflns_theta_full     27.49
_diffrn_measured_fraction_theta_max     0.983
_diffrn_measured_fraction_theta_full     0.983
_diffrn_reflns_limit_h_min     -7
_diffrn_reflns_limit_h_max     8
_diffrn_reflns_limit_k_min     -15
_diffrn_reflns_limit_k_max     15
_diffrn_reflns_limit_l_min     -25
_diffrn_reflns_limit_l_max     21
_diffrn_standards_number     0
_diffrn_standards_interval_count     0
_diffrn_standards_interval_time     0
_diffrn_standards_decay_%     0
_refine_special_details
;
Refinement of <i>F</i>^2^ against ALL reflections. The weighted <i>R</i>-factor
<i>wR</i> and goodness of fit <i>S</i> are based on <i>F</i>^2^, conventional
<i>R</i>-factors <i>R</i> are based on <i>F</i>, with <i>F</i> set to zero for
negative <i>F</i>^2^. The threshold expression of <i>F</i>^2^ >
\s(<i>F</i>^2^) is used only for calculating <i>R</i>-factors(gt) <i>etc</i>.
and is not relevant to the choice of reflections for refinement.
<i>R</i>-factors based on <i>F</i>^2^ are statistically about twice as large
as those based on <i>F</i>, and <i>R</i>- factors based on ALL data will be
even larger.
;
_reflns_number_total     6152
_reflns_number_gt     3934
_reflns_threshold_expression     I>2sigma(I)
_refine_ls_structure_factor_coef     Fsqd
_refine_ls_matrix_type     full
_refine_ls_R_factor_all     0.0997
_refine_ls_R_factor_gt     0.0534
_refine_ls_wR_factor_gt     0.0948
_refine_ls_wR_factor_ref     0.1097
_refine_ls_goodness_of_fit_ref     1.045
_refine_ls_restrained_S_all     1.045
_refine_ls_number_reflns     6152
_refine_ls_number_parameters     344
_refine_ls_number_restraints     0
_refine_ls_hydrogen_treatment     constr
_refine_ls_weighting_scheme     calc
_refine_ls_weighting_details
                 'calc w=1/[\s^2^(Fo^2^)+(0.0378P)^2^] where P=(Fo^2^+2Fc^2^)/3'
_atom_sites_solution_hydrogens     geom
_atom_sites_solution_primary     direct
_atom_sites_solution_secondary     difmap
_refine_ls_shift/su_max     0.001
_refine_ls_shift/su_mean     0.000
_refine_diff_density_max     0.507
_refine_diff_density_min     -0.541
_refine_ls_extinction_method     none
_refine_ls_extinction_coef     ?
loop_
    _atom_type_symbol
    _atom_type_description
    _atom_type_scat_dispersion_real
    _atom_type_scat_dispersion_imag
    _atom_type_scat_source
    'C' 'C' 0.0033 0.0016
                         'International Tables Vol C Tables 4.2.6.8 and 6.1.1.4'
    'H' 'H' 0.0000 0.0000
                         'International Tables Vol C Tables 4.2.6.8 and 6.1.1.4'
    'N' 'N' 0.0061 0.0033
                         'International Tables Vol C Tables 4.2.6.8 and 6.1.1.4'
    'O' 'O' 0.0106 0.0060
                         'International Tables Vol C Tables 4.2.6.8 and 6.1.1.4'
    'Zn' 'Zn' 0.2839 1.4301
                         'International Tables Vol C Tables 4.2.6.8 and 6.1.1.4'
    'Br' 'Br' -0.2901 2.4595
                         'International Tables Vol C Tables 4.2.6.8 and 6.1.1.4'
_computing_data_collection     'CrystalClear (Rigaku, 2001)'
_computing_cell_refinement     'CrystalClear (Rigaku, 2001)'
_computing_data_reduction     'CrystalStructure (Rigaku/MSC, 2004)'
_computing_structure_solution     'SHELXTL (Sheldrick, 2008)'
_computing_structure_refinement     'SHELXTL (Sheldrick, 2008)'
_computing_molecular_graphics     'SHELXTL (Sheldrick, 2008)'
_computing_publication_material
                             'SHELXTL (Sheldrick, 2008) and PLATON (Spek, 2009)'
loop_
    _atom_site_type_symbol
    _atom_site_label
    _atom_site_fract_x
    _atom_site_fract_y
    _atom_site_fract_z
    _atom_site_U_iso_or_equiv
    _atom_site_adp_type
    _atom_site_calc_flag
    _atom_site_refinement_flags
    _atom_site_occupancy
    _atom_site_symmetry_multiplicity
    _atom_site_disorder_assembly
    _atom_site_disorder_group
    Zn Zn1 0.44987(7) 0.71792(4) 0.71734(3) 0.03921(15) Uani d . 1 1 . .
    Br Br1 1.37712(10) 1.24685(5) 0.59537(3) 0.0756(2) Uani d . 1 1 . .
    Br Br2 0.94349(9) 0.17043(4) 0.87084(3) 0.06577(18) Uani d . 1 1 . .
    N N1 0.1772(5) 0.6343(3) 0.64483(16) 0.0374(8) Uani d . 1 1 . .
    N N2 0.3188(5) 0.8162(3) 0.80109(18) 0.0401(8) Uani d . 1 1 . .
    O O1 0.6984(7) 0.8429(3) 0.7125(3) 0.0948(15) Uani d . 1 1 . .
    O O2 0.4838(8) 0.8466(5) 0.6190(4) 0.148(3) Uani d . 1 1 . .
    O O3 0.6068(4) 0.5980(2) 0.73677(15) 0.0438(7) Uani d . 1 1 . .
    O O4 0.3088(5) 0.5406(3) 0.78312(16) 0.0513(8) Uani d . 1 1 . .
    C C1 0.1024(7) 0.5156(4) 0.6262(2) 0.0431(10) Uani d . 1 1 . .
    H H1 0.1853 0.4677 0.6438 0.052 Uiso calc R 1 1 . .
    C C2 -0.0907(7) 0.4620(4) 0.5825(2) 0.0412(10) Uani d . 1 1 . .
    H H2 -0.1379 0.3788 0.5711 0.049 Uiso calc R 1 1 . .
    C C3 -0.2171(6) 0.5292(3) 0.5550(2) 0.0387(10) Uani d . 1 1 . .
    C C4 -0.1384(7) 0.6510(4) 0.5738(2) 0.0449(11) Uani d . 1 1 . .
    H H4 -0.2182 0.7006 0.5567 0.054 Uiso calc R 1 1 . .
    C C5 0.0578(7) 0.6997(4) 0.6177(2) 0.0455(11) Uani d . 1 1 . .
    H H5 0.1099 0.7825 0.6291 0.055 Uiso calc R 1 1 . .
    C C6 -0.4231(6) 0.4716(4) 0.5084(2) 0.0398(10) Uani d . 1 1 . .
    H H6 -0.4489 0.3883 0.4887 0.048 Uiso calc R 1 1 . .
    C C7 0.4393(7) 0.9177(3) 0.8455(2) 0.0448(11) Uani d . 1 1 . .
    H H7 0.5797 0.9455 0.8355 0.054 Uiso calc R 1 1 . .
    C C8 0.3661(7) 0.9821(4) 0.9046(2) 0.0445(11) Uani d . 1 1 . .
    H H8 0.4549 1.0537 0.9334 0.053 Uiso calc R 1 1 . .
    C C9 0.1640(7) 0.9436(4) 0.9224(2) 0.0419(10) Uani d . 1 1 . .
    C C10 0.0358(7) 0.8385(4) 0.8758(2) 0.0500(11) Uani d . 1 1 . .
    H H10 -0.1054 0.8095 0.8846 0.060 Uiso calc R 1 1 . .
    C C11 0.1194(7) 0.7783(4) 0.8169(2) 0.0495(11) Uani d . 1 1 . .
    H H11 0.0329 0.7075 0.7863 0.059 Uiso calc R 1 1 . .
    C C12 0.0908(7) 1.0147(4) 0.9876(2) 0.0475(11) Uani d . 1 1 . .
    H H12 0.1836 1.0872 1.0132 0.057 Uiso calc R 1 1 . .
    C C13 0.6547(13) 0.8825(6) 0.6615(5) 0.094(2) Uani d . 1 1 . .
    C C14 0.8324(9) 0.9765(4) 0.6480(3) 0.0626(15) Uani d . 1 1 . .
    C C15 0.7939(9) 1.0245(5) 0.5934(3) 0.0739(16) Uani d . 1 1 . .
    H H15 0.6559 1.0015 0.5656 0.089 Uiso calc R 1 1 . .
    C C16 0.9529(8) 1.1066(4) 0.5776(3) 0.0633(14) Uani d . 1 1 . .
    H H16 0.9235 1.1401 0.5401 0.076 Uiso calc R 1 1 . .
    C C17 1.1540(8) 1.1382(4) 0.6178(3) 0.0521(12) Uani d . 1 1 . .
    C C18 1.1993(8) 1.0931(4) 0.6739(3) 0.0566(12) Uani d . 1 1 . .
    H H18 1.3377 1.1165 0.7015 0.068 Uiso calc R 1 1 . .
    C C19 1.0344(9) 1.0115(4) 0.6889(3) 0.0620(14) Uani d . 1 1 . .
    H H19 1.0615 0.9800 0.7275 0.074 Uiso calc R 1 1 . .
    C C20 0.4967(7) 0.5330(3) 0.7693(2) 0.0388(10) Uani d . 1 1 . .
    C C21 0.6034(6) 0.4408(3) 0.7914(2) 0.0381(9) Uani d . 1 1 . .
    C C22 0.5102(7) 0.3804(4) 0.8367(2) 0.0505(11) Uani d . 1 1 . .
    H H22 0.3778 0.3959 0.8525 0.061 Uiso calc R 1 1 . .
    C C23 0.6067(7) 0.2979(4) 0.8591(2) 0.0529(12) Uani d . 1 1 . .
    H H23 0.5431 0.2579 0.8904 0.063 Uiso calc R 1 1 . .
    C C24 0.7997(7) 0.2758(3) 0.8343(2) 0.0439(10) Uani d . 1 1 . .
    C C25 0.8937(7) 0.3311(4) 0.7881(2) 0.0484(11) Uani d . 1 1 . .
    H H25 1.0233 0.3130 0.7710 0.058 Uiso calc R 1 1 . .
    C C26 0.7951(7) 0.4148(4) 0.7667(2) 0.0451(10) Uani d . 1 1 . .
    H H26 0.8590 0.4541 0.7351 0.054 Uiso calc R 1 1 . .
    C C27 0.8391(11) 1.4073(6) 1.0550(3) 0.099(2) Uani d . 1 1 . .
    H H27A 0.8972 1.4411 1.1053 0.148 Uiso calc R 1 1 . .
    H H27B 0.8351 1.4712 1.0327 0.148 Uiso calc R 1 1 . .
    H H27C 0.9315 1.3557 1.0313 0.148 Uiso calc R 1 1 . .
    C C28 0.6195(13) 1.3385(6) 1.0485(3) 0.092(2) Uani d . 1 1 . .
    N N3 0.4488(11) 1.2851(5) 1.0428(3) 0.121(2) Uani d . 1 1 . .
loop_
    _atom_site_aniso_label
    _atom_site_aniso_U_11
    _atom_site_aniso_U_22
    _atom_site_aniso_U_33
    _atom_site_aniso_U_12
    _atom_site_aniso_U_13
    _atom_site_aniso_U_23
    Zn1 0.0397(3) 0.0422(3) 0.0404(3) 0.0136(2) 0.0121(2) 0.0142(2)
    Br1 0.0754(4) 0.0562(3) 0.1030(5) 0.0027(3) 0.0328(3) 0.0365(3)
    Br2 0.0704(4) 0.0566(3) 0.0812(4) 0.0200(3) 0.0006(3) 0.0365(3)
    N1 0.046(2) 0.0385(18) 0.0321(18) 0.0153(17) 0.0117(16) 0.0110(15)
    N2 0.0378(19) 0.0420(19) 0.043(2) 0.0104(17) 0.0123(16) 0.0129(16)
    O1 0.129(4) 0.051(2) 0.130(4) 0.029(2) 0.092(3) 0.041(2)
    O2 0.072(3) 0.126(4) 0.265(8) -0.003(3) 0.060(4) 0.093(5)
    O3 0.0402(16) 0.0477(17) 0.0550(18) 0.0112(14) 0.0136(14) 0.0302(15)
    O4 0.0408(17) 0.064(2) 0.063(2) 0.0195(15) 0.0179(15) 0.0325(16)
    C1 0.045(2) 0.046(3) 0.044(2) 0.018(2) 0.015(2) 0.016(2)
    C2 0.046(2) 0.036(2) 0.044(2) 0.008(2) 0.015(2) 0.0129(19)
    C3 0.041(2) 0.042(2) 0.036(2) 0.009(2) 0.0153(19) 0.0131(19)
    C4 0.045(2) 0.041(2) 0.051(3) 0.015(2) 0.006(2) 0.012(2)
    C5 0.050(3) 0.035(2) 0.051(3) 0.015(2) 0.012(2) 0.006(2)
    C6 0.041(2) 0.042(2) 0.036(2) 0.0057(19) 0.0120(19) 0.0109(18)
    C7 0.044(2) 0.038(2) 0.051(3) 0.004(2) 0.014(2) 0.010(2)
    C8 0.054(3) 0.038(2) 0.043(2) 0.014(2) 0.012(2) 0.0110(19)
    C9 0.046(3) 0.047(2) 0.041(2) 0.022(2) 0.011(2) 0.016(2)
    C10 0.036(2) 0.056(3) 0.059(3) 0.012(2) 0.019(2) 0.012(2)
    C11 0.044(3) 0.051(3) 0.052(3) 0.012(2) 0.008(2) 0.009(2)
    C12 0.052(3) 0.042(2) 0.052(3) 0.012(2) 0.012(2) 0.017(2)
    C13 0.091(5) 0.056(4) 0.156(7) 0.031(4) 0.083(5) 0.037(4)
    C14 0.064(3) 0.043(3) 0.097(4) 0.021(3) 0.050(3) 0.030(3)
    C15 0.053(3) 0.066(3) 0.108(5) 0.013(3) 0.021(3) 0.030(3)
    C16 0.063(3) 0.060(3) 0.080(4) 0.017(3) 0.017(3) 0.037(3)
    C17 0.056(3) 0.041(2) 0.070(3) 0.013(2) 0.027(3) 0.027(2)
    C18 0.065(3) 0.047(3) 0.062(3) 0.012(2) 0.017(3) 0.021(2)
    C19 0.088(4) 0.046(3) 0.068(3) 0.023(3) 0.038(3) 0.030(3)
    C20 0.041(2) 0.037(2) 0.036(2) 0.0059(19) 0.0045(19) 0.0066(19)
    C21 0.033(2) 0.041(2) 0.041(2) 0.0015(18) 0.0040(18) 0.0168(19)
    C22 0.039(2) 0.064(3) 0.058(3) 0.012(2) 0.018(2) 0.030(2)
    C23 0.053(3) 0.061(3) 0.057(3) 0.012(2) 0.014(2) 0.037(2)
    C24 0.046(3) 0.038(2) 0.050(3) 0.007(2) -0.003(2) 0.018(2)
    C25 0.041(2) 0.051(3) 0.059(3) 0.009(2) 0.012(2) 0.025(2)
    C26 0.043(2) 0.045(2) 0.055(3) 0.008(2) 0.014(2) 0.026(2)
    C27 0.115(5) 0.091(4) 0.079(4) -0.020(4) 0.035(4) 0.023(3)
    C28 0.127(6) 0.076(4) 0.057(4) -0.017(4) 0.019(4) 0.014(3)
    N3 0.120(5) 0.114(5) 0.089(4) -0.053(4) 0.012(4) 0.011(3)
_geom_special_details
;
All e.s.d.'s (except the e.s.d. in the dihedral angle between two l.s. planes)
are estimated using the full covariance matrix. The cell e.s.d.'s are taken
into account individually in the estimation of e.s.d.'s in distances, angles
and torsion angles; correlations between e.s.d.'s in cell parameters are only
used when they are defined by crystal symmetry. An approximate (isotropic)
treatment of cell e.s.d.'s is used for estimating e.s.d.'s involving l.s.
planes.
;
loop_
    _geom_bond_atom_site_label_1
    _geom_bond_atom_site_label_2
    _geom_bond_site_symmetry_2
    _geom_bond_distance
    _geom_bond_publ_flag
    Zn1 O3 . 1.958(3) ?
    Zn1 O1 . 1.985(4) ?
    Zn1 N1 . 2.049(3) ?
    Zn1 N2 . 2.060(3) ?
    Br1 C17 . 1.894(5) ?
    Br2 C24 . 1.906(4) ?
    N1 C5 . 1.338(5) ?
    N1 C1 . 1.345(5) ?
    N2 C7 . 1.342(5) ?
    N2 C11 . 1.343(5) ?
    O1 C13 . 1.236(9) ?
    O2 C13 . 1.238(9) ?
    O3 C20 . 1.272(5) ?
    O4 C20 . 1.243(5) ?
    C1 C2 . 1.372(6) ?
    C1 H1 . 0.9400 ?
    C2 C3 . 1.386(5) ?
    C2 H2 . 0.9400 ?
    C3 C4 . 1.382(5) ?
    C3 C6 . 1.464(5) ?
    C4 C5 . 1.382(6) ?
    C4 H4 . 0.9400 ?
    C5 H5 . 0.9400 ?
    C6 C6 2_466 1.333(7) ?
    C6 H6 . 0.9400 ?
    C7 C8 . 1.365(5) ?
    C7 H7 . 0.9400 ?
    C8 C9 . 1.375(6) ?
    C8 H8 . 0.9400 ?
    C9 C10 . 1.403(6) ?
    C9 C12 . 1.484(6) ?
    C10 C11 . 1.377(6) ?
    C10 H10 . 0.9400 ?
    C11 H11 . 0.9400 ?
    C12 C12 2_577 1.302(8) ?
    C12 H12 . 0.9400 ?
    C13 C14 . 1.526(8) ?
    C14 C15 . 1.357(7) ?
    C14 C19 . 1.377(7) ?
    C15 C16 . 1.382(7) ?
    C15 H15 . 0.9400 ?
    C16 C17 . 1.367(7) ?
    C16 H16 . 0.9400 ?
    C17 C18 . 1.367(7) ?
    C18 C19 . 1.396(7) ?
    C18 H18 . 0.9400 ?
    C19 H19 . 0.9400 ?
    C20 C21 . 1.510(5) ?
    C21 C22 . 1.380(6) ?
    C21 C26 . 1.384(5) ?
    C22 C23 . 1.378(6) ?
    C22 H22 . 0.9400 ?
    C23 C24 . 1.381(6) ?
    C23 H23 . 0.9400 ?
    C24 C25 . 1.360(6) ?
    C25 C26 . 1.389(6) ?
    C25 H25 . 0.9400 ?
    C26 H26 . 0.9400 ?
    C27 C28 . 1.453(9) ?
    C27 H27A . 0.9700 ?
    C27 H27B . 0.9700 ?
    C27 H27C . 0.9700 ?
    C28 N3 . 1.128(8) ?
loop_
    _geom_angle_atom_site_label_1
    _geom_angle_atom_site_label_2
    _geom_angle_atom_site_label_3
    _geom_angle_site_symmetry_1
    _geom_angle_site_symmetry_3
    _geom_angle
    _geom_angle_publ_flag
    O3 Zn1 O1 . . 100.35(16) ?
    O3 Zn1 N1 . . 109.30(12) ?
    O1 Zn1 N1 . . 129.94(19) ?
    O3 Zn1 N2 . . 117.36(13) ?
    O1 Zn1 N2 . . 98.90(14) ?
    N1 Zn1 N2 . . 101.82(13) ?
    C5 N1 C1 . . 117.4(3) ?
    C5 N1 Zn1 . . 119.6(3) ?
    C1 N1 Zn1 . . 122.9(3) ?
    C7 N2 C11 . . 117.4(4) ?
    C7 N2 Zn1 . . 120.1(3) ?
    C11 N2 Zn1 . . 122.3(3) ?
    C13 O1 Zn1 . . 109.7(5) ?
    C20 O3 Zn1 . . 111.2(2) ?
    N1 C1 C2 . . 122.2(4) ?
    N1 C1 H1 . . 118.9 ?
    C2 C1 H1 . . 118.9 ?
    C1 C2 C3 . . 120.8(4) ?
    C1 C2 H2 . . 119.6 ?
    C3 C2 H2 . . 119.6 ?
    C4 C3 C2 . . 116.7(4) ?
    C4 C3 C6 . . 122.7(4) ?
    C2 C3 C6 . . 120.6(4) ?
    C5 C4 C3 . . 119.8(4) ?
    C5 C4 H4 . . 120.1 ?
    C3 C4 H4 . . 120.1 ?
    N1 C5 C4 . . 123.0(4) ?
    N1 C5 H5 . . 118.5 ?
    C4 C5 H5 . . 118.5 ?
    C6 C6 C3 2_466 . 124.9(5) ?
    C6 C6 H6 2_466 . 117.5 ?
    C3 C6 H6 . . 117.5 ?
    N2 C7 C8 . . 122.6(4) ?
    N2 C7 H7 . . 118.7 ?
    C8 C7 H7 . . 118.7 ?
    C7 C8 C9 . . 120.8(4) ?
    C7 C8 H8 . . 119.6 ?
    C9 C8 H8 . . 119.6 ?
    C8 C9 C10 . . 117.0(4) ?
    C8 C9 C12 . . 119.5(4) ?
    C10 C9 C12 . . 123.5(4) ?
    C11 C10 C9 . . 119.1(4) ?
    C11 C10 H10 . . 120.5 ?
    C9 C10 H10 . . 120.5 ?
    N2 C11 C10 . . 123.1(4) ?
    N2 C11 H11 . . 118.5 ?
    C10 C11 H11 . . 118.5 ?
    C12 C12 C9 2_577 . 125.7(6) ?
    C12 C12 H12 2_577 . 117.2 ?
    C9 C12 H12 . . 117.2 ?
    O1 C13 O2 . . 124.7(7) ?
    O1 C13 C14 . . 116.8(8) ?
    O2 C13 C14 . . 118.4(8) ?
    C15 C14 C19 . . 118.9(5) ?
    C15 C14 C13 . . 119.7(7) ?
    C19 C14 C13 . . 121.3(6) ?
    C14 C15 C16 . . 121.6(5) ?
    C14 C15 H15 . . 119.2 ?
    C16 C15 H15 . . 119.2 ?
    C17 C16 C15 . . 118.6(5) ?
    C17 C16 H16 . . 120.7 ?
    C15 C16 H16 . . 120.7 ?
    C18 C17 C16 . . 121.8(5) ?
    C18 C17 Br1 . . 118.8(4) ?
    C16 C17 Br1 . . 119.4(4) ?
    C17 C18 C19 . . 118.1(5) ?
    C17 C18 H18 . . 120.9 ?
    C19 C18 H18 . . 120.9 ?
    C14 C19 C18 . . 120.9(5) ?
    C14 C19 H19 . . 119.6 ?
    C18 C19 H19 . . 119.6 ?
    O4 C20 O3 . . 124.0(4) ?
    O4 C20 C21 . . 119.0(4) ?
    O3 C20 C21 . . 117.0(3) ?
    C22 C21 C26 . . 118.7(4) ?
    C22 C21 C20 . . 120.3(4) ?
    C26 C21 C20 . . 121.0(4) ?
    C23 C22 C21 . . 121.6(4) ?
    C23 C22 H22 . . 119.2 ?
    C21 C22 H22 . . 119.2 ?
    C22 C23 C24 . . 118.0(4) ?
    C22 C23 H23 . . 121.0 ?
    C24 C23 H23 . . 121.0 ?
    C25 C24 C23 . . 122.2(4) ?
    C25 C24 Br2 . . 119.9(3) ?
    C23 C24 Br2 . . 117.9(4) ?
    C24 C25 C26 . . 118.9(4) ?
    C24 C25 H25 . . 120.6 ?
    C26 C25 H25 . . 120.6 ?
    C21 C26 C25 . . 120.5(4) ?
    C21 C26 H26 . . 119.7 ?
    C25 C26 H26 . . 119.7 ?
    C28 C27 H27A . . 109.5 ?
    C28 C27 H27B . . 109.5 ?
    H27A C27 H27B . . 109.5 ?
    C28 C27 H27C . . 109.5 ?
    H27A C27 H27C . . 109.5 ?
    H27B C27 H27C . . 109.5 ?
    N3 C28 C27 . . 179.3(7) ?
loop_
    _geom_hbond_atom_site_label_D
    _geom_hbond_atom_site_label_H
    _geom_hbond_atom_site_label_A
    _geom_hbond_site_symmetry_A
    _geom_hbond_distance_DH
    _geom_hbond_distance_HA
    _geom_hbond_distance_DA
    _geom_hbond_angle_DHA
    C12 H12 N3 . 0.94 2.53 3.436(8) 162.1
_iucr_refine_instructions_details
;
TITL t in P-1
CELL 0.71073   6.2738  11.8521  19.4958 105.246  94.634  99.871
ZERR   2.00   0.0013   0.0024   0.0039   0.030   0.030   0.030
LATT  1
SFAC C H N O ZN BR
UNIT 56 42 6 8 2 4
L.S. 20
SIZE 0.1 0.1 0.2
TEMP -50
HTAB C12 N3
ACTA
BOND $h
FMAP 2
PLAN 2
WGHT    0.037800
FVAR       0.37413
ZN1   5    0.449866    0.717922    0.717341    11.00000    0.03969    0.04216 =
         0.04043    0.01416    0.01212    0.01358
BR1   6    1.377125    1.246852    0.595368    11.00000    0.07538    0.05624 =
         0.10304    0.03646    0.03277    0.00265
BR2   6    0.943492    0.170426    0.870838    11.00000    0.07044    0.05660 =
         0.08124    0.03645    0.00058    0.01996
N1    3    0.177233    0.634310    0.644828    11.00000    0.04577    0.03845 =
         0.03212    0.01097    0.01170    0.01531
N2    3    0.318846    0.816216    0.801093    11.00000    0.03777    0.04198 =
         0.04322    0.01291    0.01228    0.01037
O1    4    0.698356    0.842885    0.712481    11.00000    0.12906    0.05132 =
         0.13025    0.04143    0.09221    0.02887
O2    4    0.483787    0.846581    0.618964    11.00000    0.07241    0.12559 =
         0.26515    0.09304    0.06037   -0.00343
O3    4    0.606811    0.598045    0.736768    11.00000    0.04017    0.04766 =
         0.05498    0.03021    0.01362    0.01117
O4    4    0.308755    0.540579    0.783115    11.00000    0.04076    0.06413 =
         0.06290    0.03251    0.01794    0.01947
C1    1    0.102449    0.515563    0.626248    11.00000    0.04501    0.04621 =
         0.04441    0.01558    0.01450    0.01776
AFIX  43
H1    2    0.185296    0.467690    0.643797    11.00000   -1.20000
AFIX   0
C2    1   -0.090723    0.462008    0.582537    11.00000    0.04580    0.03599 =
         0.04412    0.01287    0.01461    0.00775
AFIX  43
H2    2   -0.137933    0.378799    0.571117    11.00000   -1.20000
AFIX   0
C3    1   -0.217113    0.529152    0.555011    11.00000    0.04126    0.04159 =
         0.03638    0.01310    0.01528    0.00906
C4    1   -0.138412    0.650982    0.573785    11.00000    0.04472    0.04052 =
         0.05139    0.01221    0.00591    0.01477
AFIX  43
H4    2   -0.218175    0.700563    0.556695    11.00000   -1.20000
AFIX   0
C5    1    0.057838    0.699656    0.617745    11.00000    0.04996    0.03504 =
         0.05102    0.00612    0.01173    0.01453
AFIX  43
H5    2    0.109854    0.782500    0.629147    11.00000   -1.20000
AFIX   0
C6    1   -0.423130    0.471588    0.508362    11.00000    0.04105    0.04240 =
         0.03594    0.01088    0.01197    0.00572
AFIX  43
H6    2   -0.448919    0.388302    0.488729    11.00000   -1.20000
AFIX   0
C7    1    0.439310    0.917664    0.845475    11.00000    0.04368    0.03778 =
         0.05149    0.01046    0.01378    0.00436
AFIX  43
H7    2    0.579652    0.945459    0.835493    11.00000   -1.20000
AFIX   0
C8    1    0.366058    0.982097    0.904560    11.00000    0.05432    0.03836 =
         0.04305    0.01095    0.01212    0.01371
AFIX  43
H8    2    0.454853    1.053709    0.933439    11.00000   -1.20000
AFIX   0
C9    1    0.164044    0.943567    0.922358    11.00000    0.04626    0.04657 =
         0.04059    0.01640    0.01054    0.02173
C10   1    0.035753    0.838473    0.875772    11.00000    0.03566    0.05623 =
         0.05912    0.01220    0.01935    0.01226
AFIX  43
H10   2   -0.105391    0.809475    0.884627    11.00000   -1.20000
AFIX   0
C11   1    0.119416    0.778337    0.816870    11.00000    0.04359    0.05078 =
         0.05209    0.00872    0.00817    0.01202
AFIX  43
H11   2    0.032884    0.707476    0.786286    11.00000   -1.20000
AFIX   0
C12   1    0.090803    1.014674    0.987584    11.00000    0.05224    0.04211 =
         0.05210    0.01703    0.01193    0.01220
AFIX  43
H12   2    0.183611    1.087237    1.013209    11.00000   -1.20000
AFIX   0
C13   1    0.654709    0.882493    0.661528    11.00000    0.09147    0.05618 =
         0.15639    0.03699    0.08322    0.03119
C14   1    0.832393    0.976466    0.647955    11.00000    0.06392    0.04338 =
         0.09686    0.02975    0.04984    0.02124
C15   1    0.793946    1.024544    0.593362    11.00000    0.05323    0.06600 =
         0.10800    0.03036    0.02098    0.01268
AFIX  43
H15   2    0.655876    1.001466    0.565578    11.00000   -1.20000
AFIX   0
C16   1    0.952926    1.106631    0.577632    11.00000    0.06320    0.06036 =
         0.07982    0.03741    0.01714    0.01732
AFIX  43
H16   2    0.923476    1.140070    0.540062    11.00000   -1.20000
AFIX   0
C17   1    1.153974    1.138222    0.617838    11.00000    0.05582    0.04098 =
         0.07048    0.02701    0.02724    0.01300
C18   1    1.199348    1.093148    0.673865    11.00000    0.06523    0.04735 =
         0.06179    0.02054    0.01669    0.01189
AFIX  43
H18   2    1.337703    1.116463    0.701476    11.00000   -1.20000
AFIX   0
C19   1    1.034370    1.011502    0.688912    11.00000    0.08815    0.04599 =
         0.06842    0.02999    0.03788    0.02336
AFIX  43
H19   2    1.061477    0.980006    0.727518    11.00000   -1.20000
AFIX   0
C20   1    0.496734    0.533014    0.769316    11.00000    0.04060    0.03718 =
         0.03562    0.00661    0.00454    0.00589
C21   1    0.603427    0.440798    0.791386    11.00000    0.03328    0.04077 =
         0.04099    0.01678    0.00404    0.00154
C22   1    0.510226    0.380389    0.836654    11.00000    0.03935    0.06405 =
         0.05794    0.02967    0.01750    0.01227
AFIX  43
H22   2    0.377810    0.395877    0.852530    11.00000   -1.20000
AFIX   0
C23   1    0.606730    0.297902    0.859124    11.00000    0.05280    0.06140 =
         0.05735    0.03675    0.01404    0.01160
AFIX  43
H23   2    0.543079    0.257917    0.890444    11.00000   -1.20000
AFIX   0
C24   1    0.799709    0.275753    0.834255    11.00000    0.04565    0.03763 =
         0.04970    0.01798   -0.00324    0.00715
C25   1    0.893725    0.331101    0.788121    11.00000    0.04146    0.05104 =
         0.05925    0.02518    0.01249    0.00932
AFIX  43
H25   2    1.023292    0.312997    0.771045    11.00000   -1.20000
AFIX   0
C26   1    0.795073    0.414811    0.766668    11.00000    0.04305    0.04465 =
         0.05530    0.02570    0.01417    0.00809
AFIX  43
H26   2    0.859011    0.454137    0.735099    11.00000   -1.20000
AFIX   0
C27   1    0.839098    1.407349    1.054981    11.00000    0.11516    0.09066 =
         0.07925    0.02286    0.03509   -0.01968
AFIX 137
H27A  2    0.897240    1.441052    1.105293    11.00000   -1.50000
H27B  2    0.835091    1.471236    1.032680    11.00000   -1.50000
H27C  2    0.931533    1.355697    1.031275    11.00000   -1.50000
AFIX   0
C28   1    0.619515    1.338529    1.048530    11.00000    0.12722    0.07604 =
         0.05736    0.01443    0.01912   -0.01687
N3    3    0.448802    1.285127    1.042813    11.00000    0.12004    0.11421 =
         0.08887    0.01094    0.01230   -0.05343
HKLF 4
REM  t in P-1
REM R1 =  0.0534 for   3934 Fo > 4sig(Fo)  and  0.0997 for all   6152 data
REM    344 parameters refined using      0 restraints
END
WGHT      0.0377      0.0000
REM Highest difference peak  0.507,  deepest hole -0.541,  1-sigma level  0.077
Q1    1   0.8221  1.1281  0.5009  11.00000  0.05    0.45
Q2    1   0.7845  0.8574  0.7538  11.00000  0.05    0.45
;
data_global
_journal_date_recd_electronic     2011-10-10
_journal_date_accepted     2011-10-12
_journal_name_full     'Acta Crystallographica, Section E'
_journal_year     2011
_journal_volume     67
_journal_issue     11
_journal_page_first     m1553
_journal_page_last     m1553
_journal_paper_category     QM
_journal_coeditor_code     BQ2311
_publ_contact_author_name     'Ni-Ya Li'
_publ_contact_author_address
;
College of Chemistry and Materials Science, Huaibei Normal University
Huaibei 235000, Anhui, People's Republic of China
;
_publ_contact_author_email     'niyali@chnu.edu.cn'
_publ_contact_author_fax     '+86-561-3803233'
_publ_contact_author_phone     '+86-561-3802235'
_publ_section_title
;\
<i>catena</i>-Poly[[[bis(4-bromobenzoato-\k<i>O</i>)zinc]-\m-1,2-bis(4-\
pyridyl)ethene-\k^2^<i>N</i>:<i>N</i>'] acetonitrile monosolvate]
;
loop_
    _publ_author_name
    _publ_author_footnote
    _publ_author_address
    'Li, Ni-Ya' .
;
College of Chemistry and Materials Science, Huaibei Normal University
Huaibei 235000, Anhui, People's Republic of China
;
    'Sun, Deng-Ming' .
;
College of Chemistry and Materials Science, Huaibei Normal University
Huaibei 235000, Anhui, People's Republic of China
;
