# Supplementary material for: catena-Poly[[[bis­(4-bromo­benzoato-κO)zinc]-μ-1,2-bis­(4-pyrid­yl)ethene-κ2 N:N′] acetonitrile monosolvate]
Source: Acta Crystallogr Sect E Struct Rep Online. 2011 Oct 22;67(Pt 11):m1553. doi: 10.1107/S1600536811042188 (PMC3246974; doi:10.1107/S1600536811042188)
Supplement: Supplementary file 2 [file e-67-m1553-Isup2.hkl]

# 
# h,k,l, Fc-squared, Fo-squared, sigma(Fo-squared) and status flag 
# 
data_I
_shelx_title ' t in P-1' 
_shelx_refln_list_code          4 
_shelx_F_calc_maximum      202.27 
_exptl_crystal_F_000       684.00 
_reflns_d_resolution_high  0.7699 
 
loop_ 
 _symmetry_equiv_pos_as_xyz 
 'x, y, z' 
 '-x, -y, -z' 
 
_cell_length_a     6.2738 
_cell_length_b    11.8521 
_cell_length_c    19.4958 
_cell_angle_alpha 105.246 
_cell_angle_beta   94.634 
_cell_angle_gamma  99.871 
 
_shelx_F_squared_multiplier     1.000 
 
loop_ 
 _refln_index_h 
 _refln_index_k 
 _refln_index_l 
 _refln_F_squared_calc 
 _refln_F_squared_meas 
 _refln_F_squared_sigma 
 _refln_observed_status 
   1   0   0      949.44      919.64     18.73 o 
   2   0   0     8007.52     7608.54     79.85 o 
   3   0   0      113.26      158.55     16.13 o 
   4   0   0      928.83      971.40     34.44 o 
   5   0   0      125.09      123.64     26.17 o 
   6   0   0       51.96       64.05     19.56 o 
   7   0   0       26.55       61.22     33.58 o 
  -8   1   0        2.98       42.76     25.80 o 
  -7   1   0      402.65      445.41    135.27 o 
  -6   1   0      301.34      283.52     46.97 o 
  -5   1   0     2513.80     2600.03     74.97 o 
  -4   1   0       32.44       48.37     18.30 o 
  -3   1   0      787.92      824.23     27.06 o 
  -2   1   0     4087.07     3895.60     55.73 o 
  -1   1   0     1497.41     1597.68     28.34 o 
   1   1   0     9360.77     9585.65    131.34 o 
   2   1   0     5923.31     6156.62     86.13 o 
   3   1   0     4907.01     5142.45     74.76 o 
   4   1   0       29.21       40.63     25.70 o 
   5   1   0     2131.28     2075.47     79.12 o 
   6   1   0       81.44      175.12     39.10 o 
   7   1   0      199.55      199.89     46.44 o 
  -8   2   0        0.56        8.11     21.93 o 
  -7   2   0        7.91       42.78     23.31 o 
  -6   2   0       41.37       54.01     22.18 o 
  -5   2   0      293.97      295.56     25.68 o 
  -4   2   0      777.26      804.19     28.33 o 
  -3   2   0     2020.34     2102.98     52.25 o 
  -2   2   0     8200.92     7884.06    104.91 o 
  -1   2   0    11844.14    11669.37    230.18 o 
   0   2   0     6193.60     6085.29     84.18 o 
   1   2   0      468.59      451.13     29.93 o 
   2   2   0     1416.46     1309.71     35.45 o 
   3   2   0        3.15       27.00     16.85 o 
   4   2   0     1688.00     1715.54     55.59 o 
   5   2   0       19.29       19.55     19.02 o 
   6   2   0      184.55      224.94     38.55 o 
   7   2   0        0.92       42.51     31.48 o 
  -8   3   0        7.14       36.58     23.37 o 
  -7   3   0      221.38      161.97     61.87 o 
  -6   3   0      193.92      173.13     22.15 o 
  -5   3   0     1558.85     1551.10     79.74 o 
  -4   3   0      655.72      693.64     28.11 o 
  -3   3   0     2396.86     2456.99     37.21 o 
  -2   3   0      135.73      152.87     11.79 o 
  -1   3   0     6034.44     5971.92     88.49 o 
   0   3   0      819.28      955.15     24.18 o 
   1   3   0      630.96      586.30     21.11 o 
   2   3   0     1000.28      782.77    123.02 o 
   3   3   0      915.78      865.20     39.46 o 
   4   3   0       18.34       17.09     20.53 o 
   5   3   0       51.36       58.43     28.32 o 
   6   3   0      205.42      193.31     28.20 o 
   7   3   0        1.32        4.39     17.80 o 
  -8   4   0        7.32        9.01     26.61 o 
  -7   4   0        0.85       48.77     26.10 o 
  -6   4   0       23.35       40.65     18.05 o 
  -5   4   0       64.09       59.15     16.63 o 
  -4   4   0     1129.84     1127.74     36.15 o 
  -3   4   0       51.25       76.84     22.22 o 
  -2   4   0     4174.25     4305.07     67.43 o 
  -1   4   0     3159.04     2941.92     52.21 o 
   0   4   0     2917.24     2844.05     62.42 o 
   1   4   0     5330.85     4891.11    103.21 o 
   2   4   0      937.84      958.72     67.01 o 
   3   4   0        1.35       28.96     17.58 o 
   4   4   0     2380.54     2430.66     95.97 o 
   5   4   0       70.27       56.92     17.72 o 
   6   4   0      152.46      155.59     30.39 o 
   7   4   0        0.12       22.87     22.47 o 
  -8   5   0       50.78       82.48     41.47 o 
  -7   5   0      117.86      108.24     31.53 o 
  -6   5   0     1068.47     1037.46     88.76 o 
  -5   5   0        3.80       16.54     13.46 o 
  -4   5   0      519.15      510.40     33.93 o 
  -3   5   0     3026.72     2947.50     75.44 o 
  -2   5   0      192.14      161.04     17.59 o 
  -1   5   0     3611.58     3410.40     72.08 o 
   0   5   0       38.62       26.83      9.53 o 
   1   5   0     1674.20     1688.32     49.65 o 
   2   5   0      120.41      125.56     19.83 o 
   3   5   0        6.98       27.25     17.61 o 
   4   5   0      865.01      934.17     56.95 o 
   5   5   0        5.31       30.92     25.78 o 
   6   5   0      125.47      145.32     73.51 o 
  -7   6   0        3.38       15.69     14.54 o 
  -6   6   0      197.14      210.19     31.64 o 
  -5   6   0        1.22        1.00     14.05 o 
  -4   6   0        0.03       23.90     16.11 o 
  -3   6   0     3095.38     3245.00     63.56 o 
  -2   6   0      105.26      119.13     14.74 o 
  -1   6   0     8855.48     9029.85     94.90 o 
   0   6   0      174.46      211.33     14.99 o 
   1   6   0     4739.16     4643.38     70.51 o 
   2   6   0     1362.65     1341.04     58.91 o 
   3   6   0      570.82      546.42     53.54 o 
   4   6   0      437.16      427.20     78.30 o 
   5   6   0      778.91      876.79     46.94 o 
   6   6   0       27.85       26.30     16.48 o 
  -7   7   0        4.89       53.94     29.17 o 
  -6   7   0      527.93      552.29     49.00 o 
  -5   7   0       25.34       27.78     16.72 o 
  -4   7   0      311.81      283.29     22.29 o 
  -3   7   0     1815.65     1954.56     58.90 o 
  -2   7   0     3247.45     3215.65     63.48 o 
  -1   7   0     3928.96     3943.42     81.79 o 
   0   7   0     2926.29     2675.25     44.22 o 
   1   7   0      497.70      527.80     27.10 o 
   2   7   0        5.12       16.07     14.37 o 
   3   7   0      909.26      940.62     58.89 o 
   4   7   0      521.08      500.49     53.82 o 
   5   7   0        0.38       21.48     36.11 o 
   6   7   0       23.67       47.01     40.36 o 
  -7   8   0      203.14      129.51     29.72 o 
  -6   8   0        0.88       21.47     12.97 o 
  -5   8   0      300.70      287.49     27.44 o 
  -4   8   0        4.05       24.43     14.57 o 
  -3   8   0      445.92      455.58     32.13 o 
  -2   8   0      113.66      130.55     16.82 o 
  -1   8   0     1539.72     1574.53     70.56 o 
   0   8   0      102.71      116.88     16.15 o 
   1   8   0      128.07      109.74     19.79 o 
   2   8   0       58.87       41.91     16.24 o 
   3   8   0       76.98       83.92     19.57 o 
   4   8   0      300.97      346.08     24.25 o 
  -7   9   0        1.27       27.04     18.86 o 
  -6   9   0       58.54       41.87     17.70 o 
  -5   9   0        0.67       13.65     15.05 o 
  -4   9   0      240.53      322.24     31.98 o 
  -3   9   0      635.29      683.06     40.61 o 
  -2   9   0     1798.41     1849.98     64.15 o 
  -1   9   0      660.94      687.91     35.71 o 
   0   9   0     1168.07     1196.22     51.19 o 
   1   9   0      202.23      170.20     20.91 o 
   2   9   0       88.24      154.57     35.18 o 
   3   9   0       26.80       26.33     14.40 o 
   4   9   0       72.96       48.93     14.89 o 
   5   9   0        1.47      -16.65     34.93 o 
  -6  10   0       97.63       94.68     31.59 o 
  -5  10   0      349.67      291.90     30.58 o 
  -4  10   0       91.55      109.29     17.76 o 
  -3  10   0      673.15      666.28     57.27 o 
  -2  10   0       64.13       59.02     17.53 o 
  -1  10   0      320.64      310.54     21.68 o 
   0  10   0      140.69      138.91     23.88 o 
   1  10   0      159.87      159.11     33.04 o 
   2  10   0       25.30       63.35     24.49 o 
   3  10   0      567.66      630.25    106.02 o 
   4  10   0       73.03       70.23     41.01 o 
  -6  11   0       31.71       14.39     34.36 o 
  -5  11   0        0.88       22.57     29.40 o 
  -4  11   0      460.53      455.58     42.62 o 
  -3  11   0       92.47       95.13     25.48 o 
  -2  11   0     1644.47     1869.55     94.42 o 
  -1  11   0      123.88      135.41     19.59 o 
   0  11   0      620.82      661.60     43.93 o 
   1  11   0       25.38       38.34     15.85 o 
   2  11   0       25.19       -8.64     33.15 o 
   3  11   0       11.97       48.79     37.43 o 
   4  11   0        1.20       30.58     38.29 o 
  -5  12   0       19.33       33.81     20.57 o 
  -4  12   0        0.23       46.58     27.53 o 
  -3  12   0      186.78      156.27     45.09 o 
  -2  12   0      223.23      230.78     24.40 o 
  -1  12   0       31.29       36.98     15.50 o 
   0  12   0       68.31       49.97     22.00 o 
   1  12   0      198.95      120.73     49.15 o 
   2  12   0      101.15       84.37     33.72 o 
   3  12   0      139.09      199.39     59.30 o 
  -5  13   0        9.16       23.36     31.36 o 
  -4  13   0      300.11      259.12     50.89 o 
  -3  13   0       69.89      111.47     34.67 o 
  -2  13   0      123.33      121.30     29.91 o 
  -1  13   0      112.53       77.15     21.21 o 
   0  13   0       18.00       62.72     43.51 o 
   1  13   0       16.78       13.50     31.36 o 
   2  13   0      150.83       96.30     52.87 o 
  -4  14   0       10.76       47.65     47.72 o 
  -3  14   0      251.06      284.43     39.85 o 
  -2  14   0        0.57       30.91     19.96 o 
  -1  14   0       13.13       33.26     15.41 o 
   0  14   0       17.58       24.86     44.51 o 
   1  14   0       12.79        9.36     32.22 o 
  -1 -14   1       11.33       16.29     35.08 o 
   0 -14   1        7.33       21.43     33.08 o 
   1 -14   1        6.03       28.14     15.53 o 
   2 -14   1        4.28       29.74     21.55 o 
   3 -14   1       34.33       39.04     23.43 o 
   4 -14   1       95.24       67.26     26.51 o 
  -1 -13   1       30.71       71.23     49.08 o 
   0 -13   1      248.34      269.12     68.94 o 
   1 -13   1       30.96       46.73     22.63 o 
   2 -13   1        1.44       16.04     19.95 o 
   3 -13   1       95.40      123.52     28.71 o 
   4 -13   1       23.02       26.19     20.86 o 
   5 -13   1      107.31      111.57     35.26 o 
  -3 -12   1        1.01       32.65     35.93 o 
  -2 -12   1      147.34      101.16     49.87 o 
  -1 -12   1       12.27       13.67     15.49 o 
   0 -12   1       49.10       50.87     23.24 o 
   1 -12   1        0.50       12.29     25.88 o 
   2 -12   1        4.00        7.98     16.74 o 
   3 -12   1      297.45      228.31     66.06 o 
   4 -12   1        0.14        5.29     20.51 o 
   5 -12   1      206.14      325.21     60.12 o 
   6 -12   1        7.11       27.08     32.01 o 
  -4 -11   1        0.10      -10.22     36.22 o 
  -3 -11   1       60.02       65.65     50.22 o 
  -2 -11   1      600.34      654.94     65.16 o 
  -1 -11   1      425.95      376.12     36.68 o 
   0 -11   1      966.73      955.89     54.57 o 
   1 -11   1      207.13      206.52     24.73 o 
   2 -11   1        0.10       17.93     13.60 o 
   3 -11   1      906.41      984.55     71.01 o 
   4 -11   1      213.31      199.58     22.97 o 
   5 -11   1       72.06       27.02     25.64 o 
   6 -11   1      137.58      136.49     43.86 o 
  -4 -10   1      228.55      181.53     65.08 o 
  -3 -10   1       94.47       51.39     20.65 o 
  -2 -10   1      635.09      683.46     54.98 o 
  -1 -10   1      204.21      197.36     31.32 o 
   0 -10   1        7.27       33.94     17.21 o 
   1 -10   1      144.56      166.78     21.00 o 
   2 -10   1      153.19      167.13     25.36 o 
   3 -10   1      395.36      438.87     41.30 o 
   4 -10   1        5.20       11.74     14.41 o 
   5 -10   1      531.46      557.18     51.27 o 
   6 -10   1        1.32       25.35     20.33 o 
  -5  -9   1       15.43        6.22     38.44 o 
  -4  -9   1       34.02       65.22     19.72 o 
  -3  -9   1        0.08       33.44     21.05 o 
  -2  -9   1     1325.24     1414.88     73.30 o 
  -1  -9   1       26.55       32.16     16.48 o 
   0  -9   1      671.02      714.98     33.20 o 
   1  -9   1      154.06      161.64     20.73 o 
   2  -9   1      214.24      173.90     20.67 o 
   3  -9   1      603.45      574.80     32.53 o 
   4  -9   1      948.79      989.95     40.09 o 
   5  -9   1        6.90       27.43     16.24 o 
   6  -9   1      225.63      200.46     35.19 o 
   7  -9   1       10.09       27.76     19.79 o 
  -5  -8   1        7.30       10.73     17.92 o 
  -4  -8   1      259.18      249.24     31.43 o 
  -3  -8   1      598.23      614.26     38.59 o 
  -2  -8   1      447.95      499.22     45.58 o 
  -1  -8   1     1651.30     1683.93     85.47 o 
   0  -8   1     1201.18     1205.07     43.61 o 
   1  -8   1      756.05      788.65     31.09 o 
   2  -8   1       28.58       28.37     16.61 o 
   3  -8   1       90.58      101.66     18.46 o 
   4  -8   1        6.28       28.39     15.56 o 
   5  -8   1       24.83       39.10     20.14 o 
   6  -8   1       16.86       25.45     14.38 o 
   7  -8   1        6.87       21.21     24.81 o 
  -5  -7   1        1.66       51.33     27.37 o 
  -4  -7   1       87.74       84.98     21.15 o 
  -3  -7   1       85.03       58.23     22.78 o 
  -2  -7   1      261.88      302.16     23.19 o 
  -1  -7   1      122.37      105.87     17.38 o 
   0  -7   1      256.14      318.05     24.55 o 
   1  -7   1      675.70      789.28     35.64 o 
   2  -7   1     5959.80     5842.15    121.31 o 
   3  -7   1      708.58      742.80     36.04 o 
   4  -7   1     1279.09     1239.26     50.48 o 
   5  -7   1       53.55       56.23     22.49 o 
   6  -7   1      100.39       57.68     18.90 o 
   7  -7   1       11.12       37.68     23.97 o 
  -6  -6   1       39.26       76.76     26.37 o 
  -5  -6   1      371.04      404.63     83.48 o 
  -4  -6   1      658.05      722.76     46.45 o 
  -3  -6   1     6199.87     6920.21    225.47 o 
  -2  -6   1      290.85      251.71     58.09 o 
  -1  -6   1     3518.03     3433.01     73.97 o 
   0  -6   1      184.15      170.74     24.09 o 
   1  -6   1      261.93      249.06     15.83 o 
   2  -6   1      163.39      216.80     19.43 o 
   3  -6   1       79.55       61.71     12.60 o 
   4  -6   1     1771.35     1724.30     45.51 o 
   5  -6   1       24.50       21.75     18.16 o 
   6  -6   1       12.15       17.75     13.07 o 
   7  -6   1      168.24      111.78     32.49 o 
  -7  -5   1        7.89       16.01     19.86 o 
  -6  -5   1        7.69       27.74     29.93 o 
  -5  -5   1      196.65      197.19     30.57 o 
  -4  -5   1      194.99      193.44     45.94 o 
  -3  -5   1       14.68       17.18     29.75 o 
  -2  -5   1       21.75       42.84     14.61 o 
  -1  -5   1     6164.34     6350.55    159.08 o 
   0  -5   1     2996.68     2873.68     43.49 o 
   1  -5   1      442.38      460.21     19.54 o 
   2  -5   1    12930.08    13623.85    220.86 o 
   3  -5   1      839.09      789.60     30.84 o 
   4  -5   1     3282.21     3206.20     77.17 o 
   5  -5   1     1079.20     1058.17     50.59 o 
   6  -5   1       69.64       73.46     19.59 o 
   7  -5   1       34.70       46.34     20.81 o 
   8  -5   1       20.47       22.04     16.38 o 
  -7  -4   1        2.32       30.49     19.85 o 
  -6  -4   1       17.26       40.64     34.83 o 
  -5  -4   1      495.31      517.95     61.58 o 
  -4  -4   1       11.40       52.35     22.60 o 
  -3  -4   1     7236.64     7531.85    112.44 o 
  -2  -4   1     3416.71     3327.74    112.34 o 
  -1  -4   1      858.24      865.50     34.59 o 
   0  -4   1      238.27      194.57     12.85 o 
   1  -4   1     5755.39     5711.04    125.99 o 
   2  -4   1       73.10       65.74     10.17 o 
   3  -4   1     1281.85     1187.59     38.06 o 
   4  -4   1     1592.14     1533.66     44.66 o 
   5  -4   1      967.13      956.18     48.21 o 
   6  -4   1        1.33       12.77     15.92 o 
   7  -4   1      154.98      104.64     24.87 o 
   8  -4   1       85.74       76.50     36.01 o 
  -7  -3   1        9.68       24.34     27.36 o 
  -6  -3   1       88.54       80.04     25.68 o 
  -5  -3   1       32.58       51.29     29.98 o 
  -4  -3   1     1782.44     1619.36     84.52 o 
  -3  -3   1      696.82      635.82     33.03 o 
  -2  -3   1       96.06       86.77     17.76 o 
  -1  -3   1     7318.65     7451.97    329.16 o 
   0  -3   1      141.42      237.31     21.69 o 
   1  -3   1     3217.56     3333.76     40.17 o 
   2  -3   1     5528.15     5496.18     79.92 o 
   3  -3   1     6382.99     6181.39    109.85 o 
   4  -3   1      393.05      406.10     23.41 o 
   5  -3   1      955.63      980.16     43.80 o 
   6  -3   1      355.53      346.82     50.17 o 
   7  -3   1       10.45       42.99     22.55 o 
   8  -3   1       64.77       41.88     22.54 o 
  -7  -2   1       35.74       28.22     27.65 o 
  -6  -2   1       21.87       38.51     23.86 o 
  -5  -2   1      247.15      299.65     27.81 o 
  -4  -2   1     2039.28     1911.80     59.05 o 
  -3  -2   1     4145.23     4159.25     64.28 o 
  -2  -2   1     5084.78     5193.59    330.88 o 
  -1  -2   1     3188.69     3282.22    124.09 o 
   0  -2   1      663.74      669.82     28.91 o 
   2  -2   1       64.66       42.86      9.80 o 
   3  -2   1     1752.55     1820.12     46.50 o 
   4  -2   1       18.93       17.82     15.12 o 
   5  -2   1      268.48      250.18     25.28 o 
   6  -2   1      186.67      225.87     42.46 o 
   7  -2   1       57.54       61.68     33.85 o 
   8  -2   1       69.15       69.34     27.83 o 
  -7  -1   1      188.05      152.99     34.24 o 
  -6  -1   1       26.93       50.99     32.11 o 
  -5  -1   1      292.05      285.95     27.90 o 
  -4  -1   1     1667.60     1681.84     51.72 o 
  -3  -1   1        8.91       19.85     16.55 o 
  -2  -1   1      740.05      738.21     22.69 o 
  -1  -1   1     1297.72     1297.37     36.04 o 
   1  -1   1    14681.01    14732.58    162.00 o 
   2  -1   1     1340.60     1313.42     30.89 o 
   3  -1   1     3592.18     3407.52     51.87 o 
   4  -1   1      629.26      647.69     27.17 o 
   5  -1   1      125.91      123.28     18.05 o 
   6  -1   1      240.99      244.68     24.36 o 
   7  -1   1       78.15       90.57     26.01 o 
   8  -1   1       71.18       64.80     32.08 o 
  -7   0   1      134.42      102.66     31.93 o 
  -6   0   1      446.98      399.72     39.73 o 
  -5   0   1      294.79      313.30     31.93 o 
  -4   0   1     2365.07     2165.81     63.55 o 
  -3   0   1      175.45      172.40     15.87 o 
  -2   0   1     7884.92     7969.80     82.33 o 
  -1   0   1      636.63      647.03     14.17 o 
   1   0   1     4117.43     3999.40     41.41 o 
   2   0   1      941.67      862.12     26.24 o 
   3   0   1      899.21      987.06     31.00 o 
   4   0   1      206.77      195.07     20.00 o 
   5   0   1       92.99      102.31     28.99 o 
   6   0   1      466.90      477.16     48.32 o 
   7   0   1       78.41       64.71     27.89 o 
  -8   1   1        0.50       29.01     22.09 o 
  -7   1   1       20.88       50.98     27.44 o 
  -6   1   1      944.85      894.91     43.69 o 
  -5   1   1      691.19      684.81     36.88 o 
  -4   1   1      757.87      686.10     42.78 o 
  -3   1   1       17.93       40.67     10.80 o 
  -2   1   1     1043.08     1088.18     32.13 o 
  -1   1   1      589.12      655.63     13.83 o 
   1   1   1    32836.30    35266.39    376.60 o 
   2   1   1      490.34      473.90     17.59 o 
   3   1   1     4354.17     4533.72     67.49 o 
   4   1   1      467.83      472.87     45.33 o 
   5   1   1       65.74       88.56     23.93 o 
   6   1   1       76.71       83.95     25.46 o 
   7   1   1      340.16      315.32     57.14 o 
  -8   2   1       38.64       14.01     20.70 o 
  -7   2   1        0.11       12.54     22.50 o 
  -6   2   1      210.33      186.37     25.67 o 
  -5   2   1       67.12       93.43     19.10 o 
  -4   2   1     5493.90     5555.30    147.03 o 
  -3   2   1      475.19      471.78     22.30 o 
  -2   2   1     2032.71     1841.83     36.97 o 
  -1   2   1      399.70      472.45     23.76 o 
   0   2   1     1090.18      959.90     28.50 o 
   1   2   1     1034.76     1016.35     45.11 o 
   2   2   1     6956.93     6684.36    205.14 o 
   3   2   1        7.15       15.70     15.88 o 
   4   2   1      582.20      562.93     47.08 o 
   5   2   1      103.65       94.52     37.86 o 
   6   2   1       75.94       64.77     30.51 o 
   7   2   1        6.56       30.10     20.53 o 
  -8   3   1        0.00       16.99     20.44 o 
  -7   3   1       69.97       69.79     25.28 o 
  -6   3   1        2.19       16.08     18.41 o 
  -5   3   1     1965.44     2037.10     70.65 o 
  -4   3   1      341.12      336.10     23.14 o 
  -3   3   1     4183.36     4133.39     52.52 o 
  -2   3   1      129.26      121.80      9.68 o 
  -1   3   1     1348.65     1275.76     26.62 o 
   0   3   1       21.72       27.77     10.07 o 
   1   3   1     3257.74     3310.80     88.71 o 
   2   3   1     1508.20     1393.53     56.00 o 
   3   3   1      731.96      718.46     35.10 o 
   4   3   1       13.01       41.00     26.20 o 
   5   3   1      430.88      410.95     44.08 o 
   6   3   1       89.22       88.98     29.96 o 
   7   3   1      132.36      106.93     27.79 o 
  -8   4   1      114.71       57.84     27.85 o 
  -7   4   1       34.11       30.32     21.91 o 
  -6   4   1      930.58      925.07     54.82 o 
  -5   4   1      191.67      161.54     19.85 o 
  -4   4   1      277.26      231.69     21.91 o 
  -3   4   1     1863.85     1998.02     81.07 o 
  -2   4   1       75.40       72.42     10.64 o 
  -1   4   1      136.56      124.35     11.35 o 
   0   4   1     6645.36     6704.88     69.91 o 
   1   4   1     1346.75     1382.06     44.19 o 
   2   4   1     9699.08     9478.87    205.03 o 
   3   4   1      405.82      380.85     27.10 o 
   4   4   1        4.80        8.24     20.03 o 
   5   4   1      246.78      219.96     27.67 o 
   6   4   1       12.27       24.73     20.70 o 
   7   4   1        6.82        5.14     33.65 o 
  -8   5   1        0.35       17.79     11.53 o 
  -7   5   1       26.21       46.30     14.97 o 
  -6   5   1      244.80      241.01     31.95 o 
  -5   5   1     3178.61     3377.97    124.93 o 
  -4   5   1      284.03      255.18     30.43 o 
  -3   5   1     5231.69     5488.22     68.49 o 
  -2   5   1      198.08      177.26     17.20 o 
  -1   5   1      270.60      284.96     14.84 o 
   0   5   1      559.77      601.55     21.00 o 
   1   5   1       62.21      102.29     12.24 o 
   2   5   1     1640.22     1619.56     52.17 o 
   3   5   1      124.11      120.26     21.60 o 
   4   5   1       69.04      122.10     53.22 o 
   5   5   1      431.54      442.47     37.44 o 
   6   5   1       57.97       56.96     23.75 o 
  -7   6   1       20.09       43.79     37.72 o 
  -6   6   1       35.65       47.85     26.65 o 
  -5   6   1        8.96       52.39     26.97 o 
  -4   6   1      149.58      121.58     21.47 o 
  -3   6   1     1573.66     1577.29     38.27 o 
  -2   6   1     3964.97     4101.02     66.57 o 
  -1   6   1      387.74      399.60     24.61 o 
   0   6   1     4347.66     4092.23     52.30 o 
   1   6   1     2711.96     2686.54     94.02 o 
   2   6   1     1760.53     1788.11     74.60 o 
   3   6   1      359.17      315.84     27.14 o 
   4   6   1       31.54       20.14     17.15 o 
   5   6   1       18.56       23.56     21.05 o 
   6   6   1       23.75      138.17     58.22 o 
  -7   7   1      321.78      379.37     65.61 o 
  -6   7   1        2.35       49.10     17.96 o 
  -5   7   1      684.10      721.19     44.67 o 
  -4   7   1       21.20       32.00     15.95 o 
  -3   7   1       26.58       33.20     12.69 o 
  -2   7   1       95.56       85.73     15.97 o 
  -1   7   1     3564.68     3442.65     50.51 o 
   0   7   1        2.04       20.30     11.67 o 
   1   7   1      230.52      217.80     22.77 o 
   2   7   1      734.72      733.44     28.65 o 
   3   7   1       32.74       14.23     11.26 o 
   4   7   1        4.01       14.22     11.84 o 
   5   7   1      219.30      156.08     43.01 o 
   6   7   1      193.70      147.10     48.37 o 
  -7   8   1       16.04       15.31     18.96 o 
  -6   8   1      151.32      128.32     27.73 o 
  -5   8   1      258.50      229.27     23.41 o 
  -4   8   1       22.53        9.71     12.90 o 
  -3   8   1      891.73      855.96     72.46 o 
  -2   8   1     1137.98     1082.28     42.43 o 
  -1   8   1      576.60      578.19     26.95 o 
   0   8   1     2665.24     2778.54     57.32 o 
   1   8   1     2075.97     2103.69    102.22 o 
   2   8   1        7.94        9.09     17.51 o 
   3   8   1      138.00      181.79     29.11 o 
   4   8   1      298.47      268.92     35.62 o 
   5   8   1       58.75       46.01     37.36 o 
  -7   9   1       99.04       35.29     41.22 o 
  -6   9   1      582.18      627.83     72.63 o 
  -5   9   1      157.61      148.30     22.11 o 
  -4   9   1      870.14      945.64     39.68 o 
  -3   9   1       20.03       41.27     14.18 o 
  -2   9   1       13.74       29.99     15.33 o 
  -1   9   1     1945.78     2036.96     83.06 o 
   0   9   1      103.09       83.00     19.68 o 
   1   9   1      273.89      291.77     24.93 o 
   2   9   1        3.71       36.25     18.34 o 
   3   9   1        0.33       28.53     15.61 o 
   4   9   1       12.64       94.44     56.94 o 
   5   9   1       41.46       30.22     35.29 o 
  -6  10   1      168.58      196.68     42.23 o 
  -5  10   1        0.16       26.78     14.74 o 
  -4  10   1       13.44       58.13     18.01 o 
  -3  10   1      301.29      312.48     39.75 o 
  -2  10   1        9.93       43.87     17.85 o 
  -1  10   1     1418.36     1482.58     58.12 o 
   0  10   1      547.22      535.70     29.87 o 
   1  10   1     1053.85     1205.10     53.76 o 
   2  10   1        0.57       12.22     12.34 o 
   3  10   1        0.17       58.87     40.72 o 
   4  10   1       81.20       14.79     37.01 o 
  -5  11   1        2.79        8.94     29.79 o 
  -4  11   1      542.51      547.21     65.58 o 
  -3  11   1      634.46      721.75    108.70 o 
  -2  11   1       89.55       39.50     18.02 o 
  -1  11   1      312.78      343.64     22.93 o 
   0  11   1      321.66      317.32     24.21 o 
   1  11   1        0.95       37.93     48.76 o 
   2  11   1      123.59      160.81     62.01 o 
   3  11   1       58.09       39.65     37.79 o 
  -5  12   1       77.52       90.34     26.57 o 
  -4  12   1        0.15        5.69     26.11 o 
  -3  12   1       82.21       83.12     26.63 o 
  -2  12   1      137.19      135.06     22.72 o 
  -1  12   1      683.64      669.50     52.80 o 
   0  12   1       11.76       53.08     36.04 o 
   1  12   1      232.50      277.40     62.72 o 
   2  12   1        5.00       18.22     35.01 o 
   3  12   1        4.29       31.43     35.22 o 
  -5  13   1        0.89       30.36     43.29 o 
  -4  13   1        3.06       25.51     23.86 o 
  -3  13   1       48.47       66.28     25.54 o 
  -2  13   1      167.48      170.01     30.32 o 
  -1  13   1       39.29       56.26     31.47 o 
   0  13   1      158.41      119.02     34.79 o 
   1  13   1       50.73       62.51     49.87 o 
   2  13   1       27.21       63.72     46.01 o 
  -3  14   1      126.05       77.54     23.41 o 
  -2  14   1        7.09       22.43     17.48 o 
  -1  14   1       74.94       91.66     37.33 o 
   0  14   1       37.47       49.79     45.08 o 
   1 -15   2      111.84       31.51     42.44 o 
   2 -15   2       14.69       41.84     28.37 o 
  -1 -14   2        1.56       20.00     34.22 o 
   0 -14   2       71.19       48.44     51.94 o 
   1 -14   2        0.72        1.67     20.21 o 
   2 -14   2      117.56      103.22     50.26 o 
   3 -14   2      104.19       79.37     29.24 o 
   4 -14   2       34.30       50.41     23.35 o 
  -2 -13   2       22.46       73.44     37.15 o 
  -1 -13   2      263.97      248.40     77.73 o 
   0 -13   2      102.71       88.01     31.51 o 
   1 -13   2      717.26      722.21     91.28 o 
   2 -13   2       20.76       16.02     20.36 o 
   3 -13   2      109.69      153.54     46.47 o 
   4 -13   2        8.32       10.07     37.54 o 
   5 -13   2       22.60       25.25     21.85 o 
  -3 -12   2        7.10       33.15     34.65 o 
  -2 -12   2       67.90       60.51     53.08 o 
  -1 -12   2       65.07       67.25     22.20 o 
   0 -12   2        0.04       10.23     17.61 o 
   1 -12   2      357.07      379.46     49.03 o 
   2 -12   2       28.24       35.76     18.22 o 
   3 -12   2        9.43       29.56     27.31 o 
   4 -12   2      319.16      345.48     48.43 o 
   5 -12   2        0.54       20.94     20.46 o 
   6 -12   2      194.62      218.30     58.76 o 
  -3 -11   2       22.23       13.57     35.58 o 
  -2 -11   2        1.47       30.98     22.70 o 
  -1 -11   2     1221.31     1270.94     67.51 o 
   0 -11   2      485.23      525.08     43.85 o 
   1 -11   2      951.15      934.29     41.20 o 
   2 -11   2      158.04      170.19     25.14 o 
   3 -11   2        1.28        2.58     11.04 o 
   4 -11   2       15.33       23.49     18.54 o 
   5 -11   2       53.44       44.30     25.99 o 
   6 -11   2      234.97      248.71     53.05 o 
  -4 -10   2        8.22       24.50     20.58 o 
  -3 -10   2       10.70       16.96     15.97 o 
  -2 -10   2      115.36       98.97     23.15 o 
  -1 -10   2      201.15      152.59     23.79 o 
   0 -10   2      217.85      214.21     23.13 o 
   1 -10   2      682.96      684.43     32.90 o 
   2 -10   2       93.79      103.26     38.03 o 
   3 -10   2       56.84       44.39     14.82 o 
   4 -10   2      418.12      460.31     58.71 o 
   5 -10   2      439.77      446.03     45.22 o 
   6 -10   2       71.63       67.35     21.18 o 
   7 -10   2      284.57      348.55    101.48 o 
  -5  -9   2        7.18       71.73     47.65 o 
  -4  -9   2      167.15      241.45     38.32 o 
  -3  -9   2        1.55       12.64     16.82 o 
  -2  -9   2       59.54       54.79     20.62 o 
  -1  -9   2     1753.38     1873.95     75.68 o 
   0  -9   2     2281.39     2300.96     65.72 o 
   1  -9   2      245.52      272.92     22.83 o 
   2  -9   2     1851.11     1874.88     98.53 o 
   3  -9   2     1469.67     1407.08     88.36 o 
   4  -9   2       96.00       81.13     19.98 o 
   5  -9   2      318.40      290.49     35.15 o 
   6  -9   2       13.68       29.81     28.33 o 
   7  -9   2        1.91       46.53     29.53 o 
  -5  -8   2      283.91      228.47     38.64 o 
  -4  -8   2       24.69       51.50     21.30 o 
  -3  -8   2       27.71       35.13     18.70 o 
  -2  -8   2     1166.99     1168.90     53.74 o 
  -1  -8   2       98.00       86.60     20.46 o 
   0  -8   2      564.35      553.66     29.09 o 
   1  -8   2      580.49      554.47     25.51 o 
   2  -8   2      177.82      200.72     20.05 o 
   3  -8   2      797.92      804.18     43.31 o 
   4  -8   2      219.75      247.25     28.75 o 
   5  -8   2     1472.86     1432.58    103.58 o 
   6  -8   2        3.61       22.02     22.71 o 
   7  -8   2      113.66       50.39     35.29 o 
  -6  -7   2       15.99       30.96     18.16 o 
  -5  -7   2        8.91       40.09     22.90 o 
  -4  -7   2        4.63       30.89     17.13 o 
  -3  -7   2       94.36       78.88     21.07 o 
  -2  -7   2     1319.72     1301.45     46.73 o 
  -1  -7   2      404.97      345.50     24.51 o 
   0  -7   2     9159.42     9468.66    109.51 o 
   1  -7   2       28.67       49.42     17.10 o 
   2  -7   2     1406.22     1397.82     47.07 o 
   3  -7   2     1464.90     1420.17     41.53 o 
   4  -7   2      633.89      582.70     31.40 o 
   5  -7   2      762.11      771.49     35.43 o 
   6  -7   2      294.17      274.22     26.86 o 
   7  -7   2       33.67       48.14     20.69 o 
  -6  -6   2      245.73      188.69     39.94 o 
  -5  -6   2     1015.37     1065.71     57.40 o 
  -4  -6   2        8.22       64.06     26.29 o 
  -3  -6   2       48.21       76.38     34.18 o 
  -2  -6   2     1644.34     1571.30     48.64 o 
  -1  -6   2     1813.15     1928.31     45.02 o 
   0  -6   2      642.63      693.76     26.71 o 
   1  -6   2     1278.65     1348.32     47.08 o 
   2  -6   2      862.43      832.41     29.41 o 
   3  -6   2     2476.49     2384.85     52.22 o 
   4  -6   2       12.71       28.33     17.73 o 
   5  -6   2      599.99      588.72     35.65 o 
   6  -6   2        8.26       13.00     12.70 o 
   7  -6   2       67.51       44.63     19.82 o 
  -7  -5   2       15.20       42.39     25.29 o 
  -6  -5   2        9.68       11.66     27.37 o 
  -5  -5   2       16.06       62.93     26.30 o 
  -4  -5   2      113.53       73.62     23.06 o 
  -3  -5   2       28.39       41.69     32.77 o 
  -2  -5   2     6261.13     6340.16    179.92 o 
  -1  -5   2     4127.18     4150.68     75.17 o 
   0  -5   2    11819.69    11620.80    220.95 o 
   1  -5   2      523.64      514.95     19.96 o 
   2  -5   2      158.02      160.12     16.82 o 
   3  -5   2      111.84       79.07     16.23 o 
   4  -5   2     1866.91     1854.45     56.76 o 
   5  -5   2       29.67       35.16     14.18 o 
   6  -5   2      255.89      275.05     32.14 o 
   7  -5   2        3.22       18.90     11.06 o 
  -7  -4   2      169.53      136.35     28.65 o 
  -6  -4   2       65.99       95.92     27.02 o 
  -5  -4   2       57.18       72.67     24.30 o 
  -4  -4   2       40.81       82.72     34.16 o 
  -3  -4   2      817.98      869.01     74.94 o 
  -2  -4   2     3132.19     3326.41     72.19 o 
  -1  -4   2     1663.98     1596.44     43.89 o 
   0  -4   2     1061.77     1003.96     27.80 o 
   1  -4   2       23.63       21.80     13.60 o 
   2  -4   2     2438.52     2364.54     54.08 o 
   3  -4   2     1505.97     1457.30     45.07 o 
   4  -4   2      604.06      592.12     27.16 o 
   5  -4   2      935.63      992.56     49.43 o 
   6  -4   2      354.46      409.36     45.04 o 
   7  -4   2       88.84       97.09     29.84 o 
   8  -4   2        0.03        6.12     20.84 o 
  -7  -3   2       34.44       40.27     26.93 o 
  -6  -3   2       50.49       53.62     24.98 o 
  -5  -3   2       45.52       72.31     25.70 o 
  -4  -3   2      182.73      158.79     23.56 o 
  -3  -3   2      179.21      191.11     21.68 o 
  -2  -3   2     8179.41     7952.06    419.64 o 
  -1  -3   2     5852.71     5452.85     88.25 o 
   0  -3   2       18.97       74.15     20.24 o 
   1  -3   2      465.02      403.45     17.94 o 
   2  -3   2     3083.57     2929.12     53.91 o 
   3  -3   2      585.02      546.65     24.72 o 
   4  -3   2     3414.54     3375.70     79.26 o 
   5  -3   2      462.86      489.33     33.11 o 
   6  -3   2      428.29      523.17     80.26 o 
   7  -3   2       16.69       56.80     27.56 o 
   8  -3   2        0.25       13.95     21.24 o 
  -7  -2   2      122.99       85.84     25.26 o 
  -6  -2   2      327.77      281.98     41.95 o 
  -5  -2   2       46.54       85.53     24.20 o 
  -4  -2   2        3.13       23.91     21.16 o 
  -3  -2   2    12302.78    12640.91     93.24 o 
  -2  -2   2     1267.16     1297.01     72.80 o 
  -1  -2   2     5500.21     5641.71     89.17 o 
   0  -2   2     4116.81     3927.76     47.40 o 
   1  -2   2     2509.22     2375.16     57.28 o 
   2  -2   2     2154.85     2334.31     44.53 o 
   3  -2   2       30.22       47.15     14.17 o 
   4  -2   2       21.34       35.73     15.64 o 
   5  -2   2       88.62      101.39     19.12 o 
   6  -2   2      210.77      225.71     45.79 o 
   7  -2   2       98.14      136.46     31.22 o 
   8  -2   2       17.63       20.05     20.84 o 
  -7  -1   2       53.66       62.71     27.55 o 
  -6  -1   2      391.02      341.91     39.56 o 
  -5  -1   2       21.15       65.20     25.40 o 
  -4  -1   2       76.50       77.27     27.86 o 
  -3  -1   2      191.06      193.79     19.82 o 
  -2  -1   2      138.41      144.85     16.23 o 
  -1  -1   2    17225.77    17649.02    229.01 o 
   1  -1   2      129.41      125.78      9.25 o 
   2  -1   2     6723.06     6886.53     73.06 o 
   3  -1   2     2737.80     2861.49     45.89 o 
   4  -1   2     5215.49     5287.36    103.52 o 
   5  -1   2      243.37      256.58     23.12 o 
   6  -1   2       55.82       38.82     19.42 o 
   7  -1   2       54.31       56.43     23.08 o 
  -8   0   2       18.02       13.15     22.13 o 
  -7   0   2       26.88       43.04     28.18 o 
  -6   0   2      139.35       94.63     32.76 o 
  -5   0   2      690.77      717.86     40.88 o 
  -4   0   2      392.21      422.99     31.34 o 
  -3   0   2     6758.68     6637.16    105.31 o 
  -2   0   2     1202.46     1121.93     27.20 o 
  -1   0   2     8055.82     8211.28     89.50 o 
   1   0   2      536.97      470.49     15.90 o 
   2   0   2       91.13       89.33     10.08 o 
   3   0   2     2865.01     2780.85     42.73 o 
   4   0   2      363.19      366.67     23.97 o 
   5   0   2      139.86      115.92     22.18 o 
   6   0   2      137.57      103.21     26.46 o 
   7   0   2       35.19       48.00     25.27 o 
  -8   1   2      108.67      111.25     28.87 o 
  -7   1   2        6.48       16.00     31.72 o 
  -6   1   2      246.04      206.26     29.15 o 
  -5   1   2       48.82       65.02     19.36 o 
  -4   1   2      463.32      496.19     26.10 o 
  -3   1   2       99.15       81.55     28.18 o 
  -2   1   2     2908.73     2797.46     50.04 o 
  -1   1   2     2023.85     1976.86     33.27 o 
   0   1   2     3515.46     3605.21     62.18 o 
   1   1   2        5.50       59.08     10.84 o 
   2   1   2     3322.70     3300.24     42.44 o 
   3   1   2     4082.09     4034.52     52.93 o 
   4   1   2     1050.43     1078.83     41.49 o 
   5   1   2      879.81      929.28     52.40 o 
   6   1   2       23.80       27.93     24.17 o 
   7   1   2       63.95       62.36     22.15 o 
  -8   2   2       13.06       14.86     34.18 o 
  -7   2   2       66.27       43.39     29.33 o 
  -6   2   2      456.87      419.68     44.70 o 
  -5   2   2      991.22      994.89     44.10 o 
  -4   2   2     1451.72     1591.58     43.30 o 
  -3   2   2     2829.46     2691.88     43.47 o 
  -2   2   2     5008.89     4809.86     52.88 o 
  -1   2   2     9700.02    10159.12    324.91 o 
   0   2   2       81.03       87.25      9.16 o 
   1   2   2    16895.13    17564.84    234.98 o 
   2   2   2      126.28      162.95     14.39 o 
   3   2   2     1763.61     1699.91     39.54 o 
   4   2   2       21.80       45.71     23.23 o 
   5   2   2        0.06       21.11     21.62 o 
   6   2   2       18.87       54.88     30.07 o 
   7   2   2       36.27       12.68     18.41 o 
  -8   3   2      107.42       97.34     28.75 o 
  -7   3   2      108.95       79.35     25.91 o 
  -6   3   2       83.09       80.74     20.45 o 
  -5   3   2      287.05      259.15     22.77 o 
  -4   3   2      598.66      594.41     35.18 o 
  -3   3   2      357.45      336.70     20.10 o 
  -2   3   2     2749.51     2807.30     49.93 o 
  -1   3   2     8475.45     8871.46     94.32 o 
   0   3   2       94.11       76.81      8.38 o 
   1   3   2      198.75      203.20     19.37 o 
   2   3   2     1022.98     1000.00     34.25 o 
   3   3   2     7626.21     7630.46    237.76 o 
   4   3   2      784.16      843.66     44.46 o 
   5   3   2       40.76       76.67     26.84 o 
   6   3   2       59.25       54.43     25.44 o 
   7   3   2       13.17       27.95     16.79 o 
  -8   4   2        3.31       35.37     16.32 o 
  -7   4   2       14.54       49.24     19.14 o 
  -6   4   2       90.89       46.03     15.53 o 
  -5   4   2      435.83      469.48     41.79 o 
  -4   4   2     2725.45     2703.74     63.80 o 
  -3   4   2     4795.24     4813.37     88.28 o 
  -2   4   2    15588.64    16211.73    252.19 o 
  -1   4   2      199.05      236.88     12.99 o 
   0   4   2       78.18       57.67      8.27 o 
   1   4   2     1236.53     1141.71     37.66 o 
   2   4   2      689.03      645.37     22.79 o 
   3   4   2     1433.69     1462.13     48.64 o 
   4   4   2       14.60       44.90     25.74 o 
   5   4   2       27.15       60.25     31.10 o 
   6   4   2       52.65      128.39     55.40 o 
   7   4   2        0.03       53.87     36.58 o 
  -8   5   2       36.61       33.76     19.34 o 
  -7   5   2      242.33      182.47     48.94 o 
  -6   5   2       11.66       33.05     11.99 o 
  -5   5   2       99.29       85.96     31.11 o 
  -4   5   2     1512.84     1504.23     40.36 o 
  -3   5   2      667.07      618.42     25.68 o 
  -2   5   2      628.04      606.99     22.83 o 
  -1   5   2      211.30      180.71     12.62 o 
   0   5   2     4166.94     4382.56     81.77 o 
   1   5   2     1040.92     1065.38     37.72 o 
   2   5   2      497.26      518.70     23.29 o 
   3   5   2     1612.49     1560.11     68.72 o 
   4   5   2      154.19      123.50     25.50 o 
   5   5   2      134.35      118.82     26.10 o 
   6   5   2       14.13       59.51     26.40 o 
  -7   6   2       11.07       31.60     19.27 o 
  -6   6   2       46.19       57.99     15.82 o 
  -5   6   2       31.42       30.65     15.77 o 
  -4   6   2     3018.39     3104.81     81.77 o 
  -3   6   2      488.21      475.90     20.59 o 
  -2   6   2     6865.29     7114.99    117.50 o 
  -1   6   2      426.35      395.16     17.79 o 
   0   6   2       94.60       94.13     12.19 o 
   1   6   2     1439.12     1391.53    108.32 o 
   2   6   2     3187.11     3371.47    167.42 o 
   3   6   2       75.74       89.57     14.84 o 
   4   6   2      568.58      619.05     30.82 o 
   5   6   2        4.91       31.83     21.75 o 
   6   6   2        1.31        4.00     39.22 o 
  -7   7   2       55.37       42.40     20.82 o 
  -6   7   2      137.27      115.09     31.05 o 
  -5   7   2       96.00       93.75     18.07 o 
  -4   7   2      193.12      217.58     22.26 o 
  -3   7   2     1524.41     1536.25     41.80 o 
  -2   7   2      212.01      220.01     20.03 o 
  -1   7   2     2638.04     2668.12     60.59 o 
   0   7   2       98.06      113.56     13.99 o 
   1   7   2      881.43      857.42     33.58 o 
   2   7   2       28.32       28.28     12.05 o 
   3   7   2       69.74       74.46     14.25 o 
   4   7   2      138.82      173.37     29.92 o 
   5   7   2       36.30       49.04     24.75 o 
   6   7   2        0.91      -10.86     41.36 o 
  -7   8   2       26.71        0.21     37.22 o 
  -6   8   2      444.39      469.97     74.91 o 
  -5   8   2        8.87        7.42     11.03 o 
  -4   8   2     1171.26     1182.50     80.14 o 
  -3   8   2      514.72      521.13     32.75 o 
  -2   8   2       33.53       59.44     19.74 o 
  -1   8   2        3.02       27.05     15.25 o 
   0   8   2     2401.54     2578.10     63.64 o 
   1   8   2      365.05      397.46     25.82 o 
   2   8   2     1558.11     1584.08    111.45 o 
   3   8   2       12.62       19.22      9.81 o 
   4   8   2      147.02      113.21     26.00 o 
   5   8   2        5.01       18.50     35.15 o 
  -7   9   2        0.73       26.65     38.01 o 
  -6   9   2       11.09       28.03     25.54 o 
  -5   9   2      549.01      601.12     29.40 o 
  -4   9   2       94.50       86.69     16.28 o 
  -3   9   2     2178.59     2196.53     80.40 o 
  -2   9   2       36.74       82.67     17.02 o 
  -1   9   2      412.69      456.70     27.77 o 
   0   9   2        2.51       25.21     13.86 o 
   1   9   2        0.30       15.97     15.23 o 
   2   9   2       76.52       85.45     23.08 o 
   3   9   2        4.76       31.27     11.37 o 
   4   9   2       59.55       51.72     38.86 o 
   5   9   2       36.96        3.86     32.22 o 
  -6  10   2       25.27       33.13     19.86 o 
  -5  10   2      130.08      108.30     29.93 o 
  -4  10   2       83.06       46.58     13.87 o 
  -3  10   2       63.25       71.75     18.67 o 
  -2  10   2       32.24       31.86     14.73 o 
  -1  10   2      117.30      115.44     18.78 o 
   0  10   2     1289.44     1382.99     46.22 o 
   1  10   2      132.26      114.25     19.13 o 
   2  10   2      663.01      700.68    115.16 o 
   3  10   2       55.00       96.37     53.22 o 
   4  10   2        7.77       13.93     33.29 o 
  -6  11   2       25.28       49.72     35.43 o 
  -5  11   2      378.11      450.13     59.66 o 
  -4  11   2      333.35      332.73     31.64 o 
  -3  11   2       24.62       45.40     24.55 o 
  -2  11   2       11.51       34.02     14.22 o 
  -1  11   2        5.68       24.88     13.72 o 
   0  11   2        9.00       28.79     11.73 o 
   1  11   2       16.77       53.90     21.51 o 
   2  11   2       90.70       81.37     50.58 o 
   3  11   2        6.62       33.79     35.01 o 
  -5  12   2       15.91       17.79     33.29 o 
  -4  12   2        7.91       54.53     25.06 o 
  -3  12   2       25.28        9.88     19.83 o 
  -2  12   2       41.40       54.92     16.69 o 
  -1  12   2        0.05       15.70     11.37 o 
   0  12   2      192.75      154.48     25.90 o 
   1  12   2      302.04      402.85     90.87 o 
   2  12   2       68.71       79.94     47.79 o 
  -4  13   2      157.94      145.24     44.29 o 
  -3  13   2       77.40       95.35     26.03 o 
  -2  13   2       73.88       63.30     27.86 o 
  -1  13   2      111.54       92.52     27.63 o 
   0  13   2        3.14       15.15     31.15 o 
   1  13   2      108.62       33.65     32.01 o 
  -3  14   2        4.74       14.93     27.50 o 
  -2  14   2        9.83       28.11     35.47 o 
  -1  14   2       70.96       53.01     41.51 o 
   0  14   2       45.86       33.08     27.58 o 
   1 -15   3       39.05       44.65     49.72 o 
   2 -15   3      139.24       78.70     25.28 o 
  -1 -14   3       22.98       53.29     35.86 o 
   0 -14   3       25.44       33.72     33.51 o 
   1 -14   3        4.47       24.07     23.84 o 
   2 -14   3      704.11      727.05    211.39 o 
   3 -14   3        1.73       48.64     24.25 o 
   4 -14   3      305.69      321.28     56.94 o 
  -2 -13   3        0.87       17.65     37.43 o 
  -1 -13   3       36.86       67.08     36.08 o 
   0 -13   3      173.35       88.87     40.36 o 
   1 -13   3      127.00       99.54     34.54 o 
   2 -13   3      101.27       99.21     27.35 o 
   3 -13   3       60.32       59.54     39.19 o 
   4 -13   3        7.37       38.28     24.22 o 
   5 -13   3       86.67       88.57     31.06 o 
  -3 -12   3        2.02       18.00     36.36 o 
  -2 -12   3        0.16        3.36     35.15 o 
  -1 -12   3      556.24      555.95     58.43 o 
   0 -12   3      142.62      151.67     26.56 o 
   1 -12   3       18.70       44.34     26.33 o 
   2 -12   3     1064.92     1186.05     87.05 o 
   3 -12   3       68.23       80.74     31.54 o 
   4 -12   3      190.52      143.29     31.86 o 
   5 -12   3        1.58       32.81     32.36 o 
   6 -12   3       28.94       13.62     19.24 o 
  -4 -11   3       39.91       60.94     36.08 o 
  -3 -11   3      506.59      532.80    109.73 o 
  -2 -11   3       12.96       25.26     34.08 o 
  -1 -11   3      252.51      261.65     31.70 o 
   0 -11   3        5.33       33.89     24.83 o 
   1 -11   3      639.30      648.99     36.53 o 
   2 -11   3       53.82       35.32     18.62 o 
   3 -11   3      494.69      479.07     80.78 o 
   4 -11   3       78.00       64.55     16.38 o 
   5 -11   3      280.11      261.44     48.83 o 
   6 -11   3        0.05       32.31     26.12 o 
  -5 -10   3       13.03       12.86     36.58 o 
  -4 -10   3       36.16       14.72     35.43 o 
  -3 -10   3       47.44       40.47     24.98 o 
  -2 -10   3        5.97       52.57     31.54 o 
  -1 -10   3      214.80      262.12     52.62 o 
   0 -10   3     1162.84     1162.30     49.26 o 
   1 -10   3       55.77       56.36     18.15 o 
   2 -10   3     2390.14     2400.21     90.40 o 
   3 -10   3       50.38       49.79     15.15 o 
   4 -10   3        1.67       20.90     14.73 o 
   5 -10   3      163.44      112.50     36.65 o 
   6 -10   3      281.77      249.29     50.58 o 
   7 -10   3       25.72       26.79     24.65 o 
  -5  -9   3       67.58       43.25     41.04 o 
  -4  -9   3      186.94      130.67     26.21 o 
  -3  -9   3      276.88      315.90     31.11 o 
  -2  -9   3      401.95      396.80     36.14 o 
  -1  -9   3      867.18      737.63     42.87 o 
   0  -9   3       95.68      131.84     23.51 o 
   1  -9   3     2269.50     2269.44     54.88 o 
   2  -9   3       49.09       72.41     21.15 o 
   3  -9   3     1572.02     1533.26     61.74 o 
   4  -9   3       41.79       20.65     15.37 o 
   5  -9   3      326.93      258.24     31.86 o 
   6  -9   3       34.72       59.61     26.23 o 
   7  -9   3        0.17       23.89     24.50 o 
  -6  -8   3       71.51        7.36     36.29 o 
  -5  -8   3       53.52       47.60     22.66 o 
  -4  -8   3      539.75      555.18    120.13 o 
  -3  -8   3        1.43       29.05     16.90 o 
  -2  -8   3        7.77       35.76     18.81 o 
  -1  -8   3      139.60      143.96     20.86 o 
   0  -8   3       64.53       73.61     18.80 o 
   1  -8   3     2593.40     2560.46     65.66 o 
   2  -8   3       35.60       51.63     18.38 o 
   3  -8   3     1829.37     1874.68     65.59 o 
   4  -8   3      518.57      495.28     32.69 o 
   5  -8   3       28.26       25.29     18.03 o 
   6  -8   3      732.13      851.05     80.04 o 
   7  -8   3       51.83       75.06     25.29 o 
  -6  -7   3       44.18       53.75     26.53 o 
  -5  -7   3      113.42       84.61     56.51 o 
  -4  -7   3     1308.14     1398.47     73.23 o 
  -3  -7   3       19.61       45.60     19.78 o 
  -2  -7   3       65.45       66.93     21.60 o 
  -1  -7   3     3959.57     3824.32     85.16 o 
   0  -7   3     1775.15     1709.39     36.69 o 
   1  -7   3     3724.89     3727.62    146.24 o 
   2  -7   3     2029.11     2079.65     40.86 o 
   3  -7   3      167.50      117.48     17.76 o 
   4  -7   3      203.60      206.19     24.46 o 
   5  -7   3        9.54       11.17     17.44 o 
   6  -7   3       87.98      143.10     44.29 o 
   7  -7   3       37.91       12.83     21.52 o 
  -6  -6   3      476.09      448.87     76.73 o 
  -5  -6   3      484.42      495.64     41.47 o 
  -4  -6   3       65.93      109.19     31.47 o 
  -3  -6   3      422.34      407.23     37.42 o 
  -2  -6   3      398.49      404.39     40.51 o 
  -1  -6   3      240.24      274.17     22.71 o 
   0  -6   3       11.52       18.83     15.48 o 
   1  -6   3     6351.25     6448.65    156.84 o 
   2  -6   3       72.47       50.98     14.16 o 
   3  -6   3     1833.29     1670.34     52.03 o 
   4  -6   3       72.48       87.11     16.44 o 
   5  -6   3      179.26      164.60     20.24 o 
   6  -6   3      342.64      354.07     60.87 o 
   7  -6   3      235.09      265.08     81.66 o 
  -7  -5   3       10.23       -0.38     19.68 o 
  -6  -5   3        1.80       24.02     29.18 o 
  -5  -5   3       71.53       99.69     36.70 o 
  -4  -5   3     2247.53     2221.59    104.69 o 
  -3  -5   3      100.11      105.19     22.10 o 
  -2  -5   3      346.13      407.40     68.30 o 
  -1  -5   3     2295.42     2002.47    104.13 o 
   0  -5   3     6673.22     6764.91    106.04 o 
   1  -5   3     9837.71    10316.80    140.58 o 
   2  -5   3    11146.53    12136.24    164.40 o 
   3  -5   3       19.41       23.69     13.64 o 
   4  -5   3     2060.35     2082.62     60.45 o 
   5  -5   3       21.09       37.20     17.74 o 
   6  -5   3       31.33       37.37     20.70 o 
   7  -5   3       25.69       44.93     31.43 o 
  -7  -4   3       79.61       54.52     42.97 o 
  -6  -4   3      306.21      344.40     45.74 o 
  -5  -4   3      255.20      327.60     51.37 o 
  -4  -4   3      448.91      492.78     37.55 o 
  -3  -4   3     1340.57     1266.64     72.37 o 
  -2  -4   3     2840.60     2849.07     66.19 o 
  -1  -4   3     5004.90     4712.57    118.09 o 
   0  -4   3     4917.11     5138.20     60.98 o 
   1  -4   3      947.65      874.01     23.84 o 
   2  -4   3     2020.65     2281.59     62.32 o 
   3  -4   3      247.34      288.71     24.04 o 
   4  -4   3        6.92       29.41     15.65 o 
   5  -4   3     2845.27     2903.24     93.70 o 
   6  -4   3      120.59      146.48     32.79 o 
   7  -4   3      405.37      429.94     67.04 o 
  -7  -3   3        2.88       55.09     26.05 o 
  -6  -3   3       64.01      110.51     36.52 o 
  -5  -3   3       50.36       47.90     29.93 o 
  -4  -3   3     1307.26     1313.35     46.88 o 
  -3  -3   3       64.79       58.21     18.10 o 
  -2  -3   3     1493.22     1522.64     58.36 o 
  -1  -3   3     1082.41      971.64     37.22 o 
   0  -3   3    31877.99    33066.15    301.84 o 
   1  -3   3       53.43       67.68     16.21 o 
   2  -3   3     2798.72     2652.65     49.73 o 
   3  -3   3      895.38      938.31     32.52 o 
   4  -3   3      239.07      220.78     20.28 o 
   5  -3   3      955.81      959.67     43.22 o 
   6  -3   3       10.00       12.73     24.31 o 
   7  -3   3       35.58       46.12     24.35 o 
  -7  -2   3      262.22      220.78     47.89 o 
  -6  -2   3      312.53      314.16     40.98 o 
  -5  -2   3     1367.28     1358.93     60.79 o 
  -4  -2   3       66.72       61.75     21.89 o 
  -3  -2   3     1672.65     1692.75     56.24 o 
  -2  -2   3     2692.89     2731.96     72.43 o 
  -1  -2   3        7.38       93.37     40.04 o 
   0  -2   3     2308.05     2192.99     39.57 o 
   1  -2   3     5238.42     5279.51     93.10 o 
   2  -2   3     2358.69     2366.24     45.76 o 
   3  -2   3     2013.26     2047.68     34.22 o 
   4  -2   3       49.10       56.78     15.72 o 
   5  -2   3      923.98      947.59     44.56 o 
   6  -2   3       61.88       74.28     21.88 o 
   7  -2   3      192.00      246.18     45.22 o 
  -7  -1   3        0.73        8.07     24.60 o 
  -6  -1   3       64.71      111.48     34.19 o 
  -5  -1   3        0.75       39.28     22.71 o 
  -4  -1   3       24.02       29.55     19.71 o 
  -3  -1   3     2775.57     2845.11     57.15 o 
  -2  -1   3     2093.02     1939.53     44.34 o 
  -1  -1   3      192.13      297.57     42.65 o 
   0  -1   3     6368.70     6489.02    168.15 o 
   1  -1   3     8295.74     7832.11    256.72 o 
   2  -1   3     4491.17     4313.40     51.68 o 
   3  -1   3      963.21     1030.09     33.81 o 
   4  -1   3     1284.47     1403.02     40.76 o 
   5  -1   3      114.16      125.10     15.94 o 
   6  -1   3      201.88      244.51     27.92 o 
   7  -1   3        0.38      -21.27     22.94 o 
  -8   0   3       39.59       33.19     25.32 o 
  -7   0   3      378.09      375.43     54.94 o 
  -6   0   3      269.09      230.26     30.34 o 
  -5   0   3     2366.83     2332.83     91.06 o 
  -4   0   3       11.16       22.00     17.65 o 
  -3   0   3      919.84      948.44     34.98 o 
  -2   0   3     1032.12     1022.30     29.49 o 
  -1   0   3     4715.05     4891.47     67.75 o 
   0   0   3        9.92        8.55      4.40 o 
   1   0   3       67.11      105.30     10.03 o 
   2   0   3     3537.25     3341.13     85.68 o 
   3   0   3     1144.53     1093.13     35.78 o 
   4   0   3       85.98       90.96     18.00 o 
   5   0   3      956.12      953.32     45.31 o 
   6   0   3      344.20      329.62     65.62 o 
   7   0   3       59.02       64.40     27.34 o 
  -8   1   3        6.59       58.78     26.44 o 
  -7   1   3       52.56       62.50     24.87 o 
  -6   1   3      545.97      504.71     42.86 o 
  -5   1   3       48.68       90.71     23.17 o 
  -4   1   3      567.10      567.97     23.78 o 
  -3   1   3     2885.81     2913.49     50.20 o 
  -2   1   3     2553.59     2444.32     99.39 o 
  -1   1   3      583.83      751.05     57.80 o 
   0   1   3    19714.84    20857.17    216.31 o 
   1   1   3    18585.93    19059.05    173.67 o 
   2   1   3      148.87      125.69     10.74 o 
   3   1   3       53.33       69.01     13.40 o 
   4   1   3     1834.99     1882.72     60.89 o 
   5   1   3       44.87       47.07     23.25 o 
   6   1   3      541.17      604.39     42.28 o 
   7   1   3       11.93       46.70     23.06 o 
  -8   2   3       16.72        5.66     21.14 o 
  -7   2   3       98.73      126.21     30.62 o 
  -6   2   3      539.92      523.31     32.37 o 
  -5   2   3      465.24      486.09     30.62 o 
  -4   2   3      506.21      566.70     37.96 o 
  -3   2   3      374.78      298.68     19.35 o 
  -2   2   3      495.56      427.38     19.83 o 
   0   2   3     2739.74     2950.07     49.06 o 
   1   2   3    10724.26    11020.53    155.56 o 
   2   2   3      885.29     1053.61     35.02 o 
   3   2   3      152.02      122.60     19.48 o 
   4   2   3     1088.63     1101.31     42.79 o 
   5   2   3        7.13       13.35     23.45 o 
   6   2   3      177.58      193.23     34.54 o 
   7   2   3       51.95       39.69     17.19 o 
  -8   3   3       64.47       52.27     25.88 o 
  -7   3   3       50.96       47.79     25.28 o 
  -6   3   3      692.17      649.88     36.91 o 
  -5   3   3        1.42       25.02     16.37 o 
  -4   3   3      605.48      598.84     24.97 o 
  -3   3   3      667.11      718.29     28.05 o 
  -2   3   3      107.61      109.80      7.89 o 
  -1   3   3     8120.29     8193.50     98.52 o 
   0   3   3       11.86       12.06      6.41 o 
   1   3   3     6679.62     6363.44     86.66 o 
   2   3   3     3383.35     3383.88     55.09 o 
   3   3   3       47.83       24.73     19.02 o 
   4   3   3     2756.22     2735.24    101.83 o 
   5   3   3      488.95      563.12     42.32 o 
   6   3   3      115.85       75.75     21.65 o 
   7   3   3       24.80       53.44     34.72 o 
  -8   4   3       55.00       48.58     19.75 o 
  -7   4   3       22.50       26.48     23.32 o 
  -6   4   3      656.50      658.17     45.71 o 
  -5   4   3       42.45       60.16     20.21 o 
  -4   4   3      582.86      600.69     31.20 o 
  -3   4   3     5140.04     5224.89     76.95 o 
  -2   4   3     5150.18     5441.82     68.19 o 
  -1   4   3     2553.39     2353.30     51.73 o 
   0   4   3       79.76      126.52      9.32 o 
   1   4   3      130.44      126.18     10.61 o 
   2   4   3      475.65      424.32     18.16 o 
   3   4   3      249.42      248.65     23.89 o 
   4   4   3     1552.45     1519.82     74.93 o 
   5   4   3        0.82        9.29     15.22 o 
   6   4   3       16.18        6.19     16.46 o 
  -8   5   3       81.31      102.59     40.44 o 
  -7   5   3       26.25       32.92     19.07 o 
  -6   5   3       65.62       48.16     14.19 o 
  -5   5   3      210.58      161.10     22.79 o 
  -4   5   3       31.22       57.39     16.63 o 
  -3   5   3      760.47      784.31     28.84 o 
  -2   5   3      389.36      389.77     25.43 o 
  -1   5   3     4240.85     4269.76     56.78 o 
   0   5   3       51.51       52.70     10.67 o 
   1   5   3     1146.39     1110.36     38.81 o 
   2   5   3      560.71      573.24     16.27 o 
   3   5   3      302.55      293.56     20.81 o 
   4   5   3      483.43      523.31     74.23 o 
   5   5   3      341.56      391.95     32.43 o 
   6   5   3        9.87        1.64     43.58 o 
  -7   6   3       23.16       25.49     31.61 o 
  -6   6   3       63.83       79.99     17.30 o 
  -5   6   3      160.90      154.26     20.13 o 
  -4   6   3        5.40       22.21     14.45 o 
  -3   6   3     1537.33     1623.62     41.86 o 
  -2   6   3     1505.02     1495.38     45.51 o 
  -1   6   3     1327.74     1304.81     40.84 o 
   0   6   3     2475.42     2524.11     57.65 o 
   1   6   3      176.35      159.93     15.87 o 
   2   6   3      254.55      277.35     47.12 o 
   3   6   3      302.94      318.95     16.76 o 
   4   6   3       44.44       50.00     17.83 o 
   5   6   3        2.82       -1.32      9.56 o 
   6   6   3       16.77       71.58     59.15 o 
  -7   7   3      266.08      231.29     44.97 o 
  -6   7   3      102.67       89.92     17.08 o 
  -5   7   3       11.66       42.04     13.18 o 
  -4   7   3      600.29      577.48     22.33 o 
  -3   7   3      388.97      446.51     41.58 o 
  -2   7   3      276.82      243.78     17.89 o 
  -1   7   3      285.07      287.12     22.04 o 
   0   7   3        2.18       18.64     12.27 o 
   1   7   3       10.22       43.55     13.69 o 
   2   7   3      250.71      218.30     17.97 o 
   3   7   3     1195.18     1190.10     56.25 o 
   4   7   3      185.62      172.69     15.11 o 
   5   7   3      526.34      599.03    144.10 o 
  -7   8   3       18.98       19.72     41.65 o 
  -6   8   3        1.85       49.62     21.57 o 
  -5   8   3        1.01       16.51     16.76 o 
  -4   8   3       22.25       31.92     13.80 o 
  -3   8   3      392.28      443.31     34.97 o 
  -2   8   3     3240.94     3146.35    129.78 o 
  -1   8   3      117.50      127.66     18.12 o 
   0   8   3     2590.34     2562.75     68.96 o 
   1   8   3      131.37      124.72     16.26 o 
   2   8   3      205.57      213.46     20.77 o 
   3   8   3      168.55      156.54     17.91 o 
   4   8   3       84.23      110.66     42.08 o 
   5   8   3        4.71        4.93     34.43 o 
  -7   9   3      184.62      234.11     55.15 o 
  -6   9   3       24.10       27.48     19.88 o 
  -5   9   3      147.31      106.55     18.32 o 
  -4   9   3       29.48       27.40     10.30 o 
  -3   9   3       16.29       23.79      8.94 o 
  -2   9   3       19.75       26.05     13.62 o 
  -1   9   3      124.09      112.03     15.41 o 
   0   9   3      250.54      190.66     26.21 o 
   1   9   3      226.23      190.07     20.43 o 
   2   9   3       67.69       56.72     13.23 o 
   3   9   3      296.94      305.80     74.51 o 
   4   9   3       34.40       46.44     50.29 o 
  -6  10   3       65.17       25.72     34.86 o 
  -5  10   3        3.95       -3.30     16.08 o 
  -4  10   3      504.36      520.22     47.57 o 
  -3  10   3       69.24       72.50     17.36 o 
  -2  10   3      736.73      736.28     48.99 o 
  -1  10   3      520.39      558.25     56.98 o 
   0  10   3      159.53      162.79     20.25 o 
   1  10   3        3.30        1.06     11.02 o 
   2  10   3       64.06      125.09     44.01 o 
   3  10   3       36.61       28.36     34.29 o 
   4  10   3       50.22       81.59     37.08 o 
  -6  11   3       12.33       92.94     52.37 o 
  -5  11   3        3.09       41.08     51.58 o 
  -4  11   3        4.07       44.81     19.07 o 
  -3  11   3      275.22      324.17     63.83 o 
  -2  11   3       16.26       42.49     15.33 o 
  -1  11   3        2.34       16.08     13.13 o 
   0  11   3       42.89       53.23     14.39 o 
   1  11   3      187.95      257.04     67.87 o 
   2  11   3       13.15       15.15     32.15 o 
   3  11   3      192.48      120.59     39.29 o 
  -5  12   3       24.39       19.86     33.79 o 
  -4  12   3      400.84      373.43     71.90 o 
  -3  12   3      114.88      122.71     29.29 o 
  -2  12   3      283.54      220.59     37.66 o 
  -1  12   3       73.17       66.40     18.93 o 
   0  12   3       17.46       51.01     31.36 o 
   1  12   3       18.95       76.44     47.01 o 
   2  12   3      213.97      126.45     48.51 o 
  -4  13   3        4.67       -4.43     26.50 o 
  -3  13   3      235.67      238.89     47.57 o 
  -2  13   3        1.01       20.22     18.01 o 
  -1  13   3      158.35       83.43     27.58 o 
   0  13   3        0.46       -1.36     24.22 o 
   1  13   3        6.94       43.58     34.58 o 
  -3  14   3       69.78       82.30     38.79 o 
  -2  14   3       27.12       27.20     19.05 o 
  -1  14   3       53.88       59.44     36.93 o 
   0 -15   4      107.20       97.87     48.22 o 
   1 -15   4       10.92       29.36     33.43 o 
   2 -15   4       22.18       54.74     22.81 o 
   3 -15   4        0.35       25.39     24.61 o 
  -1 -14   4      133.84       49.01     37.36 o 
   0 -14   4      118.68       62.94     37.08 o 
   1 -14   4       66.95       52.78     28.29 o 
   2 -14   4        1.75       -2.06     24.50 o 
   3 -14   4      417.72      357.66    105.37 o 
   4 -14   4        2.47       41.83     26.09 o 
  -2 -13   4      226.45      313.34     93.30 o 
  -1 -13   4       52.91       12.79     34.51 o 
   0 -13   4       66.78       57.87     37.51 o 
   1 -13   4        1.64       32.96     21.39 o 
   2 -13   4        2.38       18.25     25.81 o 
   3 -13   4      383.61      436.60    111.16 o 
   4 -13   4       24.79       56.35     23.57 o 
   5 -13   4       90.42       76.71     26.50 o 
  -3 -12   4        0.95       47.94     52.22 o 
  -2 -12   4      583.64      613.17    105.73 o 
  -1 -12   4       65.20       32.87     18.87 o 
   0 -12   4      312.33      418.71     67.15 o 
   1 -12   4       79.60       99.86     24.28 o 
   2 -12   4       27.20       54.87     28.50 o 
   3 -12   4      589.23      559.84     47.82 o 
   4 -12   4      291.79      411.24     55.11 o 
   5 -12   4        4.00       19.53     22.79 o 
   6 -12   4       87.17       53.93     21.39 o 
  -4 -11   4       81.23      123.73     43.15 o 
  -3 -11   4      430.20      348.77     79.08 o 
  -2 -11   4      270.26      289.26     30.41 o 
  -1 -11   4      987.92      975.84     80.80 o 
   0 -11   4       56.39       50.18     23.96 o 
   1 -11   4      140.94      111.12     26.91 o 
   2 -11   4       20.70       43.62     20.94 o 
   3 -11   4       91.68      114.95     24.08 o 
   4 -11   4       63.77       46.67     18.86 o 
   5 -11   4      131.09      119.13     41.69 o 
   6 -11   4       15.27       21.45     23.19 o 
  -5 -10   4       26.00       50.65     41.29 o 
  -4 -10   4        2.03       32.58     36.36 o 
  -3 -10   4       72.00       63.45     24.04 o 
  -2 -10   4      558.65      530.60     47.40 o 
  -1 -10   4       12.22       18.23     18.73 o 
   0 -10   4      355.91      369.86     24.93 o 
   1 -10   4       39.17       56.39     18.27 o 
   2 -10   4     2626.60     2859.04    122.85 o 
   3 -10   4       49.85       74.27     17.71 o 
   4 -10   4      992.94     1000.25     74.58 o 
   5 -10   4      113.24      108.00     27.93 o 
   6 -10   4      113.36      134.20     42.15 o 
  -5  -9   4        0.11       20.89     19.12 o 
  -4  -9   4      251.27      368.13     75.08 o 
  -3  -9   4     1145.20     1119.96     76.53 o 
  -2  -9   4      364.27      384.20     69.23 o 
  -1  -9   4     1740.97     1828.39     74.78 o 
   0  -9   4      740.13      731.52     33.24 o 
   1  -9   4      403.90      353.68     24.72 o 
   2  -9   4      815.11      804.87     33.31 o 
   3  -9   4       10.62       14.05     17.21 o 
   4  -9   4       16.10       45.41     21.79 o 
   5  -9   4       79.99       35.17     30.79 o 
   6  -9   4        6.16       18.42     26.32 o 
   7  -9   4      243.07      306.77     92.44 o 
  -6  -8   4       31.71       42.54     25.30 o 
  -5  -8   4       61.15      121.95     44.79 o 
  -4  -8   4        2.85        8.24     14.27 o 
  -3  -8   4      190.64      160.83     39.65 o 
  -2  -8   4        4.55       27.89     22.55 o 
  -1  -8   4      177.39      145.17     23.12 o 
   0  -8   4      771.51      799.84     31.44 o 
   1  -8   4      270.05      260.01     22.57 o 
   2  -8   4     2014.33     2127.58     56.47 o 
   3  -8   4      276.62      275.08     40.17 o 
   4  -8   4     2988.25     2941.55    119.84 o 
   5  -8   4       15.51       24.41     18.54 o 
   6  -8   4       51.09       53.70     27.54 o 
   7  -8   4        7.47       37.65     22.36 o 
  -6  -7   4      164.93       93.60     26.21 o 
  -5  -7   4      187.95      169.06     35.72 o 
  -4  -7   4        1.38       80.01     61.30 o 
  -3  -7   4     3834.05     4245.30    212.71 o 
  -2  -7   4      207.77      178.02     23.76 o 
  -1  -7   4     1336.91     1429.08     48.54 o 
   0  -7   4      217.48      196.25     27.44 o 
   1  -7   4      642.48      700.59     31.11 o 
   2  -7   4       27.43       63.62     23.38 o 
   3  -7   4      709.76      668.54     32.84 o 
   4  -7   4      114.72      123.16     21.73 o 
   5  -7   4      847.88      891.92     42.16 o 
   6  -7   4        9.30       53.70     38.65 o 
   7  -7   4      171.22      201.99     47.84 o 
  -6  -6   4       36.16       62.44     30.66 o 
  -5  -6   4       50.40       54.06     25.71 o 
  -4  -6   4       45.12      110.90     39.34 o 
  -3  -6   4      340.57      354.99     42.31 o 
  -2  -6   4      590.44      643.01     31.22 o 
  -1  -6   4     3333.81     3422.94     63.13 o 
   0  -6   4     3237.82     3146.83     48.42 o 
   1  -6   4       34.97       66.92     18.23 o 
   2  -6   4     7842.35     7741.35    123.44 o 
   3  -6   4     1854.23     1792.09     44.87 o 
   4  -6   4      401.32      402.04     26.16 o 
   5  -6   4       54.17       29.52     17.18 o 
   6  -6   4      113.17       94.37     25.28 o 
   7  -6   4        4.65       39.42     35.83 o 
  -7  -5   4       15.47       13.22     21.90 o 
  -6  -5   4        0.68      -10.87     23.35 o 
  -5  -5   4      854.97      888.51     67.96 o 
  -4  -5   4     1149.71     1176.03     58.00 o 
  -3  -5   4     2653.27     2823.69    101.33 o 
  -2  -5   4     3440.23     3527.61     76.11 o 
  -1  -5   4      973.21     1012.22     39.69 o 
   0  -5   4        3.11       14.77     10.60 o 
   1  -5   4     7528.02     7730.84    149.76 o 
   2  -5   4       51.23       76.67     12.35 o 
   3  -5   4     2623.24     2512.60     62.99 o 
   4  -5   4      566.39      515.90     29.75 o 
   5  -5   4      141.27      153.98     21.31 o 
   6  -5   4        6.64       16.88     44.11 o 
   7  -5   4       96.55       59.40     25.74 o 
  -7  -4   4       29.65       39.29     22.43 o 
  -6  -4   4       95.49      163.24     36.51 o 
  -5  -4   4      314.53      325.89     51.66 o 
  -4  -4   4     2977.33     3021.42     95.86 o 
  -3  -4   4        1.56       39.55     37.11 o 
  -2  -4   4     4347.14     4713.51     89.78 o 
  -1  -4   4       36.79       42.67     17.01 o 
   0  -4   4     2540.34     2440.63     53.88 o 
   1  -4   4      651.22      605.26     20.60 o 
   2  -4   4      218.60      178.92     17.92 o 
   3  -4   4     6329.54     6507.61     94.73 o 
   4  -4   4        5.85        0.14     17.06 o 
   5  -4   4      620.27      633.08     37.00 o 
   6  -4   4        9.15       25.15     21.88 o 
   7  -4   4       30.19       38.47     23.84 o 
  -7  -3   4       38.78       32.84     28.60 o 
  -6  -3   4       25.94       34.91     51.29 o 
  -5  -3   4      328.55      302.01     51.13 o 
  -4  -3   4      539.06      543.56     36.84 o 
  -3  -3   4     2185.01     2208.25     61.88 o 
  -2  -3   4    13580.73    14511.70    234.11 o 
  -1  -3   4     2686.80     2650.46     71.48 o 
   0  -3   4      798.50      821.80     26.29 o 
   1  -3   4    40914.02    41520.16    192.25 o 
   2  -3   4       70.61       28.88     10.72 o 
   3  -3   4     3186.59     3269.29    111.22 o 
   4  -3   4      526.62      523.60     45.56 o 
   5  -3   4      172.17      149.45     24.45 o 
   6  -3   4      536.06      551.37     51.67 o 
   7  -3   4        1.94       22.07     26.27 o 
  -7  -2   4       36.24       41.15     28.50 o 
  -6  -2   4      261.04      244.29     42.02 o 
  -5  -2   4        5.82       14.70     24.81 o 
  -4  -2   4     2181.25     2129.12     65.59 o 
  -3  -2   4      734.56      735.42     38.63 o 
  -2  -2   4      284.83      241.72     23.05 o 
  -1  -2   4      116.78      108.54     21.75 o 
   0  -2   4      529.00      648.19     59.51 o 
   1  -2   4    14212.80    14569.90    198.27 o 
   2  -2   4      107.44       90.36     11.05 o 
   3  -2   4     8049.50     8351.71     91.26 o 
   4  -2   4      466.82      457.72     27.08 o 
   5  -2   4      118.47      130.17     20.06 o 
   6  -2   4      321.66      268.16     34.61 o 
   7  -2   4      104.20      108.46     28.09 o 
  -7  -1   4       25.05       23.83     23.87 o 
  -6  -1   4      515.02      512.53     48.57 o 
  -5  -1   4      105.00       88.11     37.76 o 
  -4  -1   4     4524.00     4688.00    101.52 o 
  -3  -1   4       93.32       62.65     14.51 o 
  -2  -1   4     3681.82     3582.55     62.06 o 
  -1  -1   4       55.15       80.34     20.89 o 
   0  -1   4      454.01      423.04     22.22 o 
   1  -1   4     4674.91     4542.21     83.17 o 
   2  -1   4     6476.21     6426.14     70.35 o 
   3  -1   4      102.85       89.53     14.17 o 
   4  -1   4     1419.19     1504.47     45.32 o 
   5  -1   4      198.23      191.80     21.97 o 
   6  -1   4      233.83      212.58     29.99 o 
   7  -1   4        7.35       18.32     31.79 o 
  -8   0   4        0.94       18.20     22.82 o 
  -7   0   4       30.92       92.60     34.64 o 
  -6   0   4        6.89       18.69     16.50 o 
  -5   0   4     1314.11     1258.02     57.78 o 
  -4   0   4     3406.39     3580.82     79.33 o 
  -3   0   4     1924.98     1987.69     56.20 o 
  -2   0   4     8346.67     8812.08    105.54 o 
  -1   0   4    15868.65    16269.00    582.06 o 
   0   0   4    10429.87    10135.96    134.81 o 
   1   0   4     3754.14     3902.93     45.15 o 
   2   0   4     1454.82     1475.96     35.98 o 
   3   0   4       90.09       78.73     14.27 o 
   4   0   4      168.34      151.12     17.66 o 
   5   0   4      198.36      181.38     21.92 o 
   6   0   4       20.21       43.87     24.04 o 
   7   0   4      197.78      205.30     46.50 o 
  -8   1   4       52.62       29.44     22.40 o 
  -7   1   4        1.34       25.56     21.28 o 
  -6   1   4      175.84      184.28     25.79 o 
  -5   1   4      107.50      139.73     21.85 o 
  -4   1   4     1168.20     1109.81     36.21 o 
  -3   1   4       36.17       63.90     15.05 o 
  -2   1   4      227.23      222.98     12.63 o 
  -1   1   4    10894.17    11638.79    140.99 o 
   1   1   4     5340.87     5276.69     53.91 o 
   2   1   4    12558.37    13186.48    146.92 o 
   3   1   4       45.73       47.96     11.65 o 
   4   1   4      303.29      325.16     23.96 o 
   5   1   4      829.46      782.10     46.95 o 
   6   1   4       16.35       31.17     36.26 o 
   7   1   4        1.09       32.31     16.86 o 
  -8   2   4        0.24       38.95     21.64 o 
  -7   2   4       69.10       61.35     56.30 o 
  -6   2   4      663.83      703.08     39.22 o 
  -5   2   4     3586.09     3602.63    111.80 o 
  -4   2   4      367.88      349.77     22.56 o 
  -3   2   4     1994.71     1913.97     64.90 o 
  -2   2   4     2057.59     2025.51     36.85 o 
  -1   2   4     1908.21     1915.85     70.26 o 
   0   2   4     8369.50     8393.65     93.49 o 
   1   2   4       25.19       32.66     20.82 o 
   2   2   4       19.69       50.55     14.74 o 
   3   2   4       16.32        3.09     12.34 o 
   4   2   4      157.60      162.51     24.60 o 
   5   2   4      576.53      607.09     38.85 o 
   6   2   4       47.17       37.78     18.85 o 
   7   2   4      218.42      224.04     76.83 o 
  -8   3   4       47.20       32.07     19.04 o 
  -7   3   4       31.72       32.79     23.18 o 
  -6   3   4       72.55       57.43     14.96 o 
  -5   3   4       42.15       65.00     17.48 o 
  -4   3   4       56.21       45.59     12.78 o 
  -3   3   4     1092.65     1046.27     32.23 o 
  -2   3   4     3453.94     3530.99     45.03 o 
  -1   3   4     1382.96     1434.50     27.69 o 
   0   3   4     7476.57     6971.44    138.50 o 
   1   3   4       56.46       64.26     15.64 o 
   2   3   4     7139.84     7200.96    142.87 o 
   3   3   4      106.90      124.87     17.32 o 
   4   3   4       68.79       62.18     20.47 o 
   5   3   4       33.77       48.29     15.93 o 
   6   3   4      156.00      144.17     24.91 o 
   7   3   4        5.53       23.36     32.36 o 
  -8   4   4        7.76        7.63      9.05 o 
  -7   4   4       80.93       67.40     32.36 o 
  -6   4   4       55.53       59.31     18.13 o 
  -5   4   4     2616.68     2651.56     99.21 o 
  -4   4   4      502.16      454.44     28.27 o 
  -3   4   4     1876.48     1901.37     30.91 o 
  -2   4   4      585.83      634.05     19.36 o 
  -1   4   4     1811.04     1673.09     38.80 o 
   0   4   4      187.84      232.59     12.50 o 
   1   4   4      595.13      538.08     21.05 o 
   2   4   4     1359.91     1421.06     48.65 o 
   3   4   4       94.85       86.20     15.25 o 
   4   4   4      197.74      237.08     28.05 o 
   5   4   4      331.16      253.63     40.47 o 
   6   4   4       41.48       36.66     21.43 o 
  -7   5   4       74.00       48.42     19.43 o 
  -6   5   4      257.14      298.33     31.47 o 
  -5   5   4      305.86      301.57     25.43 o 
  -4   5   4      315.71      330.28     19.68 o 
  -3   5   4       79.11       82.96     11.60 o 
  -2   5   4      521.82      473.51     19.78 o 
  -1   5   4      416.52      446.09     19.33 o 
   0   5   4     2781.86     2841.03     50.45 o 
   1   5   4     1865.38     1708.70     38.69 o 
   2   5   4     1299.65     1306.15     61.19 o 
   3   5   4      371.61      447.82     27.65 o 
   4   5   4      140.60      164.77     20.64 o 
   5   5   4        0.34        6.41     16.18 o 
   6   5   4       66.61       89.30     45.15 o 
  -7   6   4      508.99      504.35     82.41 o 
  -6   6   4      461.32      420.81     26.55 o 
  -5   6   4      174.36      176.69     19.20 o 
  -4   6   4     1500.35     1675.67     56.76 o 
  -3   6   4        0.52       30.29     12.01 o 
  -2   6   4       20.70       32.81     11.96 o 
  -1   6   4     2236.32     2289.15     48.33 o 
   0   6   4        0.96        9.47     12.03 o 
   1   6   4     2162.92     2257.50     53.25 o 
   2   6   4        6.95       12.61     14.57 o 
   3   6   4        5.99       15.86      8.80 o 
   4   6   4       22.81       31.93     22.75 o 
   5   6   4       57.24       94.23     34.36 o 
   6   6   4       11.28       33.08     40.22 o 
  -7   7   4        1.53       35.29     42.01 o 
  -6   7   4      361.16      398.06     42.55 o 
  -5   7   4       31.14       17.91     15.88 o 
  -4   7   4      903.77      921.71     35.47 o 
  -3   7   4        1.96        6.72     10.51 o 
  -2   7   4      702.67      694.23     26.96 o 
  -1   7   4      871.56      836.85     28.40 o 
   0   7   4     1153.29     1112.11     31.55 o 
   1   7   4     2250.32     2255.77     81.02 o 
   2   7   4      104.95       92.67     36.86 o 
   3   7   4       89.76       87.90      6.61 o 
   4   7   4      193.98      190.39     56.01 o 
   5   7   4       14.23       51.94     48.65 o 
  -7   8   4      156.46       81.94     44.15 o 
  -6   8   4      120.90      129.96     36.40 o 
  -5   8   4      200.86      223.16     26.66 o 
  -4   8   4      716.23      778.78     31.12 o 
  -3   8   4     1359.81     1328.74     46.58 o 
  -2   8   4       58.00       62.38     14.60 o 
  -1   8   4     2895.33     3013.77     77.60 o 
   0   8   4     1425.89     1374.74     42.27 o 
   1   8   4      389.52      385.79     24.80 o 
   2   8   4      110.24       85.22     13.61 o 
   3   8   4        7.11        0.79     35.43 o 
   4   8   4       36.79       -7.93     33.22 o 
   5   8   4        2.91       44.08     35.72 o 
  -7   9   4       12.58       81.23     52.51 o 
  -6   9   4      199.96      176.89     66.01 o 
  -5   9   4        6.84       19.00     11.69 o 
  -4   9   4       47.38       47.07     11.83 o 
  -3   9   4        8.65       31.46     12.07 o 
  -2   9   4      268.34      267.46     19.68 o 
  -1   9   4     1110.31     1128.26     46.57 o 
   0   9   4       14.33       21.34     13.80 o 
   1   9   4      953.79      967.01     37.70 o 
   2   9   4        5.64       10.64     14.54 o 
   3   9   4       20.48       42.72     34.51 o 
   4   9   4      110.74      103.87     36.58 o 
  -6  10   4      196.85      152.88     45.36 o 
  -5  10   4        1.44       16.89     13.60 o 
  -4  10   4      139.93      124.45     17.17 o 
  -3  10   4      258.51      245.97     26.83 o 
  -2  10   4      108.85       78.83     15.26 o 
  -1  10   4      290.25      275.84     36.54 o 
   0  10   4      334.05      358.72     26.52 o 
   1  10   4       15.90       18.03     35.97 o 
   2  10   4      192.83      198.75     42.86 o 
   3  10   4        4.92       24.93     32.36 o 
   4  10   4        5.76       35.36     37.29 o 
  -6  11   4       33.21        5.22     33.22 o 
  -5  11   4      295.39      339.56     95.59 o 
  -4  11   4       36.51       36.47     23.48 o 
  -3  11   4       67.97       57.39     12.24 o 
  -2  11   4       41.73       64.31     16.86 o 
  -1  11   4      179.26      165.09     17.89 o 
   0  11   4        5.68       21.33     12.65 o 
   1  11   4       48.33       23.36     32.93 o 
   2  11   4        2.43        7.72     30.43 o 
   3  11   4       39.43       43.22     35.51 o 
  -5  12   4        0.64       10.07     32.79 o 
  -4  12   4       77.53       44.15     30.86 o 
  -3  12   4       13.38       19.00     17.21 o 
  -2  12   4      455.64      489.23     61.37 o 
  -1  12   4      201.83      145.44     29.31 o 
   0  12   4      254.34      285.19     65.73 o 
   1  12   4       27.64       61.08     32.93 o 
   2  12   4       30.64       17.65     34.93 o 
  -4  13   4        9.56       28.29     33.36 o 
  -3  13   4       27.92       49.15     39.58 o 
  -2  13   4        2.61       11.08     16.24 o 
  -1  13   4        0.05       11.39      9.50 o 
   0  13   4        2.38       43.72     32.36 o 
   1  13   4       19.02       45.65     31.58 o 
  -2  14   4      212.11      202.32     48.79 o 
   0 -15   5       16.15       52.58     38.44 o 
   1 -15   5        6.02       56.58     38.29 o 
   2 -15   5       11.39       17.14     20.52 o 
   3 -15   5        8.33       33.44     23.45 o 
  -1 -14   5      278.17      274.12     56.30 o 
   0 -14   5      133.33      175.53     65.87 o 
   1 -14   5      311.43      391.15     73.05 o 
   2 -14   5       29.06       38.60     31.33 o 
   3 -14   5       49.70       51.23     29.87 o 
   4 -14   5        0.03       13.07     22.14 o 
  -3 -13   5        5.51       47.22     41.36 o 
  -2 -13   5       75.63       36.58     35.51 o 
  -1 -13   5        0.70       38.36     39.51 o 
   0 -13   5       23.83       53.58     39.51 o 
   1 -13   5       28.16       37.51     23.40 o 
   2 -13   5       56.90       65.39     26.78 o 
   3 -13   5      103.97       65.45     36.26 o 
   4 -13   5      363.76      365.75     64.06 o 
   5 -13   5       35.83       57.91     27.92 o 
  -3 -12   5       30.01       32.51     39.08 o 
  -1 -12   5      449.88      446.36     62.80 o 
   0 -12   5      106.38      128.52     59.94 o 
   1 -12   5      648.03      652.98     64.26 o 
   2 -12   5      464.90      507.81     53.83 o 
   3 -12   5       85.37       73.06     27.66 o 
   4 -12   5       94.51      106.55     33.76 o 
   5 -12   5      123.07      123.66     41.29 o 
   6 -12   5        5.14       38.46     48.44 o 
  -4 -11   5       58.12       64.44     40.58 o 
  -3 -11   5        0.00       -0.57     39.72 o 
  -2 -11   5      107.60       74.84     24.15 o 
  -1 -11   5      142.21      166.55     44.44 o 
   0 -11   5      394.76      406.35     83.41 o 
   1 -11   5      850.44      842.17     56.35 o 
   2 -11   5      537.94      484.33     37.27 o 
   3 -11   5       12.76       16.86     13.15 o 
   4 -11   5       64.81       56.39     28.45 o 
   5 -11   5      254.50      264.39     46.09 o 
   6 -11   5        9.71       28.73     22.72 o 
  -5 -10   5       15.42       28.40     28.10 o 
  -4 -10   5       19.18       29.72     37.29 o 
  -3 -10   5      165.17      144.52     31.20 o 
  -2 -10   5      130.17      121.03     51.12 o 
  -1 -10   5      749.25      671.66     81.87 o 
   0 -10   5     3462.84     3622.74    127.20 o 
   1 -10   5      282.86      299.98     28.43 o 
   2 -10   5      515.63      514.24     38.33 o 
   3 -10   5      549.41      511.29     64.80 o 
   4 -10   5        2.54       13.45     15.78 o 
   5 -10   5      664.81      575.83     60.66 o 
   6 -10   5        1.18       27.30     22.18 o 
  -5  -9   5      154.66      129.97     33.51 o 
  -4  -9   5        9.65       25.62     16.13 o 
  -3  -9   5       11.86       -0.11     23.11 o 
  -2  -9   5     2387.48     2380.37    122.93 o 
  -1  -9   5      191.16      200.30     29.04 o 
   0  -9   5     1394.32     1410.16     54.96 o 
   1  -9   5       14.90       28.31     18.30 o 
   2  -9   5      136.36      121.74     18.80 o 
   3  -9   5      306.58      338.10     26.02 o 
   4  -9   5        8.48       23.56     21.74 o 
   5  -9   5     1079.04     1195.66     59.15 o 
   6  -9   5        0.33       11.85     23.27 o 
   7  -9   5       46.44       74.97     26.55 o 
  -6  -8   5        2.25        1.59     20.47 o 
  -5  -8   5        0.55       28.60     25.65 o 
  -4  -8   5      169.39      114.42     55.04 o 
  -3  -8   5       87.75       62.90     27.61 o 
  -2  -8   5     1207.82     1106.01     70.39 o 
  -1  -8   5      108.94       96.79     25.32 o 
   0  -8   5     5372.21     5591.37    131.18 o 
   1  -8   5       24.01       23.93     16.62 o 
   2  -8   5      940.77      960.65     59.76 o 
   3  -8   5      777.40      763.07     37.03 o 
   4  -8   5      391.66      381.83     33.71 o 
   5  -8   5      303.57      262.11     26.94 o 
   6  -8   5      507.63      525.08     85.84 o 
   7  -8   5        6.04        9.32     22.39 o 
  -6  -7   5       43.61       51.99     29.45 o 
  -5  -7   5      142.90      144.77     33.45 o 
  -4  -7   5       51.01       29.93     43.51 o 
  -3  -7   5       66.39      104.88     28.36 o 
  -2  -7   5     3584.64     3319.99     90.27 o 
  -1  -7   5     1683.97     1700.34     53.04 o 
   0  -7   5      156.38      203.65     19.53 o 
   1  -7   5     1254.65     1205.44     42.71 o 
   2  -7   5      764.19      702.18     44.27 o 
   3  -7   5     1400.69     1417.51     47.96 o 
   4  -7   5        2.24       10.78     16.82 o 
   5  -7   5      626.66      602.76     37.66 o 
   6  -7   5       19.66       59.18     28.24 o 
   7  -7   5        1.70       22.62     23.72 o 
  -6  -6   5      130.61       67.29     27.51 o 
  -5  -6   5      236.44      220.94     44.75 o 
  -4  -6   5      349.07      359.27     60.15 o 
  -3  -6   5      685.27      637.09     47.03 o 
  -2  -6   5      488.19      409.33     33.77 o 
  -1  -6   5      205.90      220.35     24.90 o 
   0  -6   5     4424.48     4327.35     62.35 o 
   1  -6   5      749.75      699.79     28.80 o 
   2  -6   5      491.02      487.84     28.46 o 
   3  -6   5      111.89      103.89     15.97 o 
   4  -6   5     2434.95     2377.82     69.44 o 
   5  -6   5      302.59      287.93     30.12 o 
   6  -6   5      614.11      525.40     74.62 o 
   7  -6   5        0.81       46.83     23.68 o 
  -7  -5   5       40.38       48.48     28.75 o 
  -6  -5   5        5.88       85.29     37.38 o 
  -5  -5   5       57.19       73.52     26.94 o 
  -4  -5   5      257.50      236.01     30.22 o 
  -3  -5   5     3532.49     3426.95    113.60 o 
  -2  -5   5      336.57      272.61     30.49 o 
  -1  -5   5    11833.18    12189.80    167.37 o 
   0  -5   5       79.05       59.93     10.12 o 
   1  -5   5     5313.37     5757.37     76.86 o 
   2  -5   5     2129.88     2051.87     57.37 o 
   3  -5   5      600.89      618.16     28.39 o 
   4  -5   5      147.01      129.78     21.09 o 
   5  -5   5       37.89       42.17     15.48 o 
   6  -5   5       51.74       70.83     28.78 o 
   7  -5   5       81.26      105.27     29.40 o 
  -7  -4   5      106.54      150.14     28.55 o 
  -6  -4   5      193.23      155.09     56.44 o 
  -5  -4   5      252.91      212.87     60.08 o 
  -4  -4   5       72.80      115.84     33.12 o 
  -3  -4   5      259.74      225.27     33.57 o 
  -2  -4   5      585.22      575.77     45.76 o 
  -1  -4   5     5939.42     6196.02    113.46 o 
   0  -4   5      715.85      686.78     23.86 o 
   1  -4   5      320.31      363.56     18.84 o 
   2  -4   5     9167.79     9347.83    135.82 o 
   3  -4   5      223.72      211.46     21.19 o 
   4  -4   5     5466.31     5903.09    126.91 o 
   5  -4   5        0.60       12.12     14.46 o 
   6  -4   5      415.23      383.22     45.31 o 
   7  -4   5        6.20       13.72     21.54 o 
  -7  -3   5       38.98       72.28     33.32 o 
  -6  -3   5      113.70       88.27     30.99 o 
  -5  -3   5       50.32       88.12     27.69 o 
  -4  -3   5        1.41       28.16     23.45 o 
  -3  -3   5     5315.00     5166.32    166.13 o 
  -2  -3   5     6292.95     6654.00    127.45 o 
  -1  -3   5    16466.55    16727.62    228.87 o 
   0  -3   5      524.72      423.68     19.89 o 
   1  -3   5     1711.38     1711.85     36.59 o 
   2  -3   5      922.86      985.62     33.06 o 
   3  -3   5      676.42      692.23     31.29 o 
   4  -3   5      314.94      315.71     24.40 o 
   5  -3   5      311.34      299.38     23.63 o 
   6  -3   5       83.88      109.88     45.08 o 
   7  -3   5      132.74      151.82     34.75 o 
  -7  -2   5       32.43       19.58     28.15 o 
  -6  -2   5      237.48      192.95     43.76 o 
  -5  -2   5        2.31       30.00     21.86 o 
  -4  -2   5      118.74      159.80     29.18 o 
  -3  -2   5      178.31      208.29     23.13 o 
  -2  -2   5     1730.62     1888.22     65.17 o 
  -1  -2   5    14408.66    14835.38    199.97 o 
   0  -2   5      863.05      807.90     25.90 o 
   1  -2   5     5574.22     5832.94    102.31 o 
   2  -2   5     4420.97     4573.14     80.66 o 
   3  -2   5     1028.21     1027.42     34.72 o 
   4  -2   5     3252.35     3288.74     76.80 o 
   5  -2   5      885.91      874.01     39.30 o 
   6  -2   5        2.51       15.57     20.34 o 
   7  -2   5       31.77       18.41     21.85 o 
  -7  -1   5       29.05       19.82     22.80 o 
  -6  -1   5      362.78      281.91     25.55 o 
  -5  -1   5       11.28       69.98     22.80 o 
  -4  -1   5      839.46      842.60     41.23 o 
  -3  -1   5    10378.04    10592.93    128.15 o 
  -2  -1   5     2840.06     2763.83     80.69 o 
  -1  -1   5    11529.25    11247.43    166.85 o 
   0  -1   5      773.65      686.78     31.98 o 
   1  -1   5       33.38       28.54     10.31 o 
   2  -1   5      371.64      377.66     17.40 o 
   3  -1   5     2373.99     2302.03     47.86 o 
   4  -1   5        9.95       14.81     13.68 o 
   5  -1   5      367.55      427.63     46.46 o 
   6  -1   5        1.42       10.86     14.59 o 
   7  -1   5       31.63       40.19     24.75 o 
  -8   0   5      110.40       52.51     31.40 o 
  -7   0   5      310.77      313.27     72.51 o 
  -6   0   5       89.94       89.49     21.83 o 
  -5   0   5      192.43      194.08     26.21 o 
  -4   0   5     2312.67     2237.74     58.12 o 
  -3   0   5      293.18      289.01     21.91 o 
  -2   0   5      532.78      534.75     20.25 o 
  -1   0   5       40.73       51.32     15.25 o 
   0   0   5     1699.14     1619.60     45.01 o 
   1   0   5        1.76        2.62      4.98 o 
   2   0   5     3694.80     3835.96     51.50 o 
   3   0   5     1061.50      976.40     40.74 o 
   4   0   5      276.41      269.53     24.74 o 
   5   0   5       95.16       76.28     18.42 o 
   6   0   5       17.43       32.51     19.61 o 
   7   0   5        0.81       15.82     17.22 o 
  -8   1   5        2.95       17.92     35.04 o 
  -7   1   5      120.47       98.83     25.57 o 
  -6   1   5       10.25       46.65     21.60 o 
  -5   1   5      612.58      626.11     33.71 o 
  -4   1   5     1073.16     1064.00     38.62 o 
  -3   1   5     1602.35     1574.63     71.88 o 
  -2   1   5    10959.23    10786.43    119.96 o 
  -1   1   5      422.29      444.85     24.08 o 
   0   1   5    13715.67    14581.43    492.40 o 
   1   1   5      168.22      151.81      9.04 o 
   2   1   5     1062.61     1074.00     28.78 o 
   3   1   5     1615.72     1635.39     37.85 o 
   4   1   5      197.58      209.93     19.73 o 
   5   1   5      118.31      134.25     26.65 o 
   6   1   5       48.81       38.73     39.72 o 
   7   1   5        8.38       17.30     15.79 o 
  -8   2   5       44.06       54.13     23.99 o 
  -7   2   5       40.39       60.58     38.33 o 
  -6   2   5      115.15       75.55     19.92 o 
  -5   2   5        4.95       15.82     22.25 o 
  -4   2   5     1716.37     1603.86     38.78 o 
  -3   2   5       18.83       50.48     24.32 o 
  -2   2   5     3730.72     3782.29     59.93 o 
  -1   2   5     1420.84     1337.09     30.18 o 
   0   2   5      374.08      373.51     13.77 o 
   1   2   5     6737.77     6777.27    186.32 o 
   2   2   5      380.47      360.82     12.41 o 
   3   2   5     3581.03     3487.74     77.07 o 
   4   2   5      201.56      205.07     22.39 o 
   5   2   5      448.32      497.16     60.40 o 
   6   2   5      192.14      148.15     30.02 o 
   7   2   5       21.92       19.93     32.93 o 
  -8   3   5        0.06       31.75     22.98 o 
  -7   3   5       15.00       15.26     20.64 o 
  -6   3   5       10.87       20.73     23.10 o 
  -5   3   5       16.68       29.59     26.94 o 
  -4   3   5     2864.14     2853.21     77.32 o 
  -3   3   5     1066.60     1002.43     33.42 o 
  -2   3   5    10071.99    10368.93    177.80 o 
  -1   3   5       36.64       25.20      7.63 o 
   0   3   5      177.50      168.55     10.22 o 
   1   3   5     6357.68     6439.35    116.61 o 
   2   3   5     2232.51     2249.90     92.69 o 
   3   3   5      494.77      526.51     24.85 o 
   4   3   5      498.98      564.82     28.61 o 
   5   3   5       65.61       49.86     20.91 o 
   6   3   5       94.16       93.78     24.49 o 
  -8   4   5        2.31       -2.43     37.36 o 
  -7   4   5      313.92      270.24     64.19 o 
  -6   4   5      321.84      329.08     29.95 o 
  -5   4   5       14.42       20.33     11.98 o 
  -4   4   5      249.26      253.83     39.59 o 
  -3   4   5     2615.91     2606.87     61.33 o 
  -2   4   5     1722.82     1806.46     55.05 o 
  -1   4   5     1682.44     1739.65     40.69 o 
   0   4   5     1251.15     1152.91     29.25 o 
   1   4   5     1542.72     1512.86     62.35 o 
   2   4   5       95.38      125.26     24.87 o 
   3   4   5     1009.22     1002.35     30.89 o 
   4   4   5       83.97       91.88     19.15 o 
   5   4   5        0.60       39.50     17.98 o 
   6   4   5       31.24       28.22     41.22 o 
  -7   5   5       36.95       46.37     23.86 o 
  -6   5   5      221.25      226.22     35.17 o 
  -5   5   5       82.38       65.64     13.61 o 
  -4   5   5     2195.49     2185.00     65.39 o 
  -3   5   5       14.58       12.98      7.35 o 
  -2   5   5     6151.79     6316.20     84.05 o 
  -1   5   5       19.33       37.72      9.50 o 
   0   5   5      347.92      339.49     14.48 o 
   1   5   5     1062.32      989.81     35.96 o 
   2   5   5     4238.60     4656.44    204.43 o 
   3   5   5       80.34      113.21     29.43 o 
   4   5   5      242.30      244.04     82.69 o 
   5   5   5       14.48       16.97     28.29 o 
   6   5   5        0.20       -3.86     36.43 o 
  -7   6   5       10.38       32.59     16.11 o 
  -6   6   5       66.85       66.03     15.00 o 
  -5   6   5      856.13      918.18     48.18 o 
  -4   6   5     1051.34     1105.16     40.23 o 
  -3   6   5     5702.50     6120.12    102.26 o 
  -2   6   5       18.87       35.56     10.12 o 
  -1   6   5      355.23      405.23     18.51 o 
   0   6   5       44.42       30.16     10.63 o 
   1   6   5      222.77      187.11     21.70 o 
   2   6   5      219.80      168.06     28.12 o 
   3   6   5      290.02      212.04     51.08 o 
   4   6   5        8.33       26.29     48.08 o 
   5   6   5       24.73       25.15     35.51 o 
   6   6   5        0.34       14.15     36.43 o 
  -7   7   5        6.41       35.93     44.01 o 
  -6   7   5      191.19      185.19     26.96 o 
  -5   7   5       40.95       22.38     10.49 o 
  -4   7   5       49.62       49.66     10.45 o 
  -3   7   5      756.34      774.96     28.25 o 
  -2   7   5        3.38       17.30     12.40 o 
  -1   7   5      318.31      368.28     20.16 o 
   0   7   5     1815.33     1865.63     40.66 o 
   1   7   5      737.13      701.25     49.64 o 
   2   7   5     1110.63     1160.76     97.69 o 
   3   7   5       37.19       34.93     35.29 o 
   4   7   5       59.29       78.37     50.01 o 
   5   7   5        0.88       58.15     49.01 o 
  -7   8   5       11.76       35.86     37.51 o 
  -6   8   5        3.04       14.92     37.90 o 
  -5   8   5      498.83      552.17     36.14 o 
  -4   8   5       26.36       27.13     10.73 o 
  -3   8   5      766.87      779.78     35.57 o 
  -2   8   5        0.35        5.24     12.10 o 
  -1   8   5      275.50      299.24     21.07 o 
   0   8   5       34.58       55.85     16.39 o 
   1   8   5       58.77       77.22     29.62 o 
   2   8   5      350.33      418.21     81.59 o 
   3   8   5      179.88      107.02     42.86 o 
   4   8   5        7.48       -6.50     33.93 o 
   5   8   5       15.42       45.51     39.51 o 
  -6   9   5        9.28       50.44     37.29 o 
  -5   9   5       23.35       37.25     14.07 o 
  -4   9   5      162.53      140.88     19.70 o 
  -3   9   5      300.89      312.05     30.52 o 
  -2   9   5      293.56      265.63     25.00 o 
  -1   9   5      218.73      298.49     22.51 o 
   0   9   5     1143.83     1050.44     35.25 o 
   1   9   5      291.21      302.47     31.66 o 
   2   9   5      257.17      264.54     47.01 o 
   3   9   5      138.16      204.75     54.44 o 
   4   9   5       10.16       25.43     36.65 o 
  -6  10   5       53.43       21.15     34.43 o 
  -5  10   5      420.48      464.65     81.87 o 
  -4  10   5      638.41      657.99     58.78 o 
  -3  10   5      265.79      316.91     26.72 o 
  -2  10   5       21.98       34.69     13.62 o 
  -1  10   5      231.69      265.03     20.61 o 
   0  10   5       17.31       32.66     14.46 o 
   1  10   5      199.73      207.27     19.56 o 
   2  10   5       16.97        7.79     30.79 o 
   3  10   5        8.81       36.72     35.15 o 
  -5  11   5       65.33       37.22     37.65 o 
  -4  11   5      324.53      246.04     55.51 o 
  -3  11   5        7.53        7.95     12.77 o 
  -2  11   5      298.08      246.76     34.12 o 
  -1  11   5       85.46      101.14     15.57 o 
   0  11   5       92.20       54.95     14.60 o 
   1  11   5      301.03      343.99     83.44 o 
   2  11   5       13.64      -10.79     32.79 o 
   3  11   5       47.93       17.93     33.36 o 
  -5  12   5      110.32      111.73     53.08 o 
  -4  12   5      173.19      195.32     63.65 o 
  -3  12   5        4.76        8.55     14.24 o 
  -2  12   5      115.83      136.63     24.47 o 
  -1  12   5      190.48      169.51     38.50 o 
   0  12   5        1.84       27.15     31.01 o 
   1  12   5      105.06      106.16     47.29 o 
   2  12   5        0.54        9.50     29.72 o 
  -4  13   5       16.63       18.00     29.43 o 
  -3  13   5       13.72       50.08     37.65 o 
  -2  13   5        3.44       15.30     14.66 o 
  -1  13   5       29.36       37.15     31.29 o 
   0  13   5        8.40       26.22     27.50 o 
   0 -15   6       96.02       58.44     39.94 o 
   1 -15   6        9.20       59.01     36.22 o 
   2 -15   6      243.23      206.96     66.65 o 
   3 -15   6        0.48       34.56     29.47 o 
  -2 -14   6       51.11       67.23     51.37 o 
  -1 -14   6       77.27       35.01     39.58 o 
   0 -14   6      206.11      177.82     60.94 o 
   1 -14   6        1.65       46.20     26.34 o 
   2 -14   6      227.02      210.31     54.24 o 
   3 -14   6      124.40      115.23     32.21 o 
   4 -14   6        1.16        6.04     22.01 o 
  -3 -13   6        2.07       71.15     55.51 o 
  -2 -13   6        1.48       29.08     36.58 o 
  -1 -13   6        5.71       22.50     40.44 o 
   0 -13   6      187.22      182.32     52.94 o 
   1 -13   6       93.23       89.04     31.59 o 
   2 -13   6     1087.67     1028.51    120.07 o 
   3 -13   6       56.63       84.81     27.32 o 
   4 -13   6       27.79       34.22     24.80 o 
   5 -13   6        0.39       -5.07     22.82 o 
  -3 -12   6      336.11      383.06     94.73 o 
  -2 -12   6      138.38      109.73     49.79 o 
  -1 -12   6       57.46       58.15     42.15 o 
   0 -12   6       59.56       77.16     42.65 o 
   1 -12   6     1259.65     1391.25     94.42 o 
   2 -12   6      212.93      187.40     45.43 o 
   3 -12   6      926.08      959.53     55.90 o 
   4 -12   6      116.78      172.25     36.64 o 
   5 -12   6      171.28       60.01     30.39 o 
   6 -12   6        6.31       17.58     30.47 o 
  -4 -11   6      435.33      512.59     95.44 o 
  -3 -11   6        0.23        8.50     52.65 o 
  -2 -11   6      184.34      138.43     33.57 o 
  -1 -11   6      278.46      295.01     37.15 o 
   0 -11   6       70.64       26.73     20.53 o 
   1 -11   6      193.12      206.53     42.63 o 
   2 -11   6      108.61      115.41     50.87 o 
   3 -11   6      124.44      183.89     41.04 o 
   4 -11   6      226.81      257.32     58.58 o 
   5 -11   6       58.31       23.62     28.25 o 
   6 -11   6      239.36      224.72     34.79 o 
  -5 -10   6       20.88       54.68     35.04 o 
  -4 -10   6       84.53      101.95     59.58 o 
  -3 -10   6       30.89       52.88     31.08 o 
  -2 -10   6      245.70      234.83     36.08 o 
  -1 -10   6      801.77      722.22     44.84 o 
   0 -10   6       72.76       67.54     22.86 o 
   1 -10   6     2119.51     2206.41     78.21 o 
   2 -10   6       47.87       52.49     20.41 o 
   3 -10   6      515.61      462.63     67.96 o 
   4 -10   6       15.31       28.93     31.29 o 
   5 -10   6        0.64       27.23     22.77 o 
   6 -10   6      167.37      175.92     39.93 o 
  -5  -9   6      134.51      107.47     25.88 o 
  -4  -9   6      332.82      544.66    105.45 o 
  -3  -9   6       77.18       32.84     20.10 o 
  -2  -9   6      146.68      105.11     40.69 o 
  -1  -9   6       99.33       83.73     22.65 o 
   0  -9   6      133.75       87.51     23.04 o 
   1  -9   6     1335.34     1358.39     50.50 o 
   2  -9   6      168.53      177.90     22.92 o 
   3  -9   6      904.46      940.25    138.70 o 
   4  -9   6      360.68      343.40     37.84 o 
   5  -9   6        4.54       62.22     32.58 o 
   6  -9   6      387.14      439.65     58.70 o 
   7  -9   6      107.47      104.53     28.92 o 
  -6  -8   6       16.71       17.21     23.40 o 
  -5  -8   6       10.51       28.46     24.91 o 
  -4  -8   6     1199.96     1095.63     64.94 o 
  -3  -8   6      346.36      264.01     46.85 o 
  -2  -8   6      239.06      196.55     32.48 o 
  -1  -8   6     2318.80     2170.10     60.73 o 
   0  -8   6      849.89      783.81     47.97 o 
   1  -8   6     5640.43     5560.18    118.10 o 
   2  -8   6      289.92      315.83     25.59 o 
   3  -8   6        3.63       31.45     14.18 o 
   4  -8   6      728.14      665.33     47.82 o 
   5  -8   6      264.09      260.77     39.83 o 
   6  -8   6      112.30      124.04     28.31 o 
   7  -8   6      128.46       79.44     37.79 o 
  -6  -7   6      103.74       80.57     35.58 o 
  -5  -7   6      261.14      224.36     62.01 o 
  -4  -7   6      743.02      853.93     78.08 o 
  -3  -7   6      369.85      434.93     48.07 o 
  -2  -7   6      526.44      455.91     66.89 o 
  -1  -7   6        1.24       45.30     22.62 o 
   0  -7   6     1973.24     2032.91     43.86 o 
   1  -7   6     1378.55     1441.08     48.66 o 
   2  -7   6      529.68      534.83     24.53 o 
   3  -7   6      924.92      961.08     34.21 o 
   4  -7   6      349.33      289.24     25.55 o 
   5  -7   6      507.84      467.94     45.84 o 
   6  -7   6      144.64      126.29     28.25 o 
   7  -7   6      155.14      179.29     39.14 o 
  -6  -6   6        9.24       40.82     30.41 o 
  -5  -6   6        3.08       49.51     26.85 o 
  -4  -6   6      313.73      362.20     68.44 o 
  -3  -6   6       28.58       55.20     43.72 o 
  -2  -6   6       31.55       64.46     26.04 o 
  -1  -6   6     1441.81     1420.27     53.64 o 
   0  -6   6     5181.03     5176.60     68.93 o 
   1  -6   6       38.41       33.48     15.11 o 
   2  -6   6     3067.46     2837.04     64.02 o 
   3  -6   6       56.48       63.86     17.44 o 
   4  -6   6       22.68       10.33     17.11 o 
   5  -6   6      827.73      935.72     55.59 o 
   6  -6   6       11.51       30.84     22.45 o 
   7  -6   6       80.65       93.34     37.40 o 
  -7  -5   6       38.06       28.93     24.93 o 
  -6  -5   6      682.76      748.29     66.37 o 
  -5  -5   6     1958.07     2135.86     87.61 o 
  -4  -5   6      363.93      361.65     61.51 o 
  -3  -5   6      749.86      744.67     47.76 o 
  -2  -5   6     2390.34     2158.23     61.25 o 
  -1  -5   6      747.24      856.99     37.43 o 
   0  -5   6     3040.18     2948.05    132.42 o 
   1  -5   6     2650.49     2729.53    226.90 o 
   2  -5   6      557.23      713.68     32.46 o 
   3  -5   6      167.18      148.45     24.15 o 
   4  -5   6        7.41       32.38     14.76 o 
   5  -5   6       12.51       12.70     15.20 o 
   6  -5   6       25.90       69.25     22.98 o 
   7  -5   6      330.03      294.50     95.80 o 
  -7  -4   6      132.30      139.62     75.12 o 
  -6  -4   6      106.35      134.51     35.33 o 
  -5  -4   6      488.59      554.75     83.55 o 
  -4  -4   6       75.96       94.92     27.46 o 
  -3  -4   6       56.25       66.62     26.77 o 
  -2  -4   6      977.65      929.77     47.49 o 
  -1  -4   6     1523.24     1422.95     56.79 o 
   0  -4   6    11468.60    11287.18    193.09 o 
   1  -4   6     2885.61     2890.33     61.78 o 
   2  -4   6     3822.01     3688.37     57.75 o 
   3  -4   6      143.64      148.89     16.13 o 
   4  -4   6       14.90       18.36     13.93 o 
   5  -4   6       13.25        2.73     14.39 o 
   6  -4   6       54.01       90.82     30.15 o 
   7  -4   6       12.16       80.88     58.26 o 
  -7  -3   6       98.78       92.23     30.02 o 
  -6  -3   6      397.40      394.41     43.73 o 
  -5  -3   6     1075.48     1210.51     55.59 o 
  -4  -3   6       35.99       45.52     24.32 o 
  -3  -3   6       70.52       78.87     26.29 o 
  -2  -3   6     1201.50     1172.42     50.56 o 
  -1  -3   6     1046.57     1041.71     63.05 o 
   0  -3   6      911.15      826.29     28.47 o 
   1  -3   6      772.63      730.03     21.60 o 
   2  -3   6       14.21       21.27     10.79 o 
   3  -3   6     2628.99     2647.11     48.53 o 
   4  -3   6       12.67       30.42     19.98 o 
   5  -3   6     1687.26     1812.94     82.42 o 
   6  -3   6      321.17      375.96     68.23 o 
   7  -3   6       70.08      191.13     46.58 o 
  -7  -2   6       36.82       46.96     24.75 o 
  -6  -2   6       45.45       61.32     25.83 o 
  -5  -2   6        9.91       22.39     21.21 o 
  -4  -2   6      523.39      527.20     31.64 o 
  -3  -2   6      479.32      537.57     37.15 o 
  -2  -2   6     5313.30     5421.96     98.98 o 
  -1  -2   6      950.25      869.53     34.39 o 
   0  -2   6     4951.02     4762.77     67.59 o 
   1  -2   6      662.77      653.12     22.75 o 
   2  -2   6     2452.00     2399.67     70.57 o 
   3  -2   6       84.80      103.45     16.33 o 
   4  -2   6     1896.82     1910.67     83.45 o 
   5  -2   6       49.87       57.61     18.77 o 
   6  -2   6      746.82      734.09     97.52 o 
   7  -2   6       26.03       20.01     26.04 o 
  -7  -1   6      298.16      364.17     64.90 o 
  -6  -1   6      255.70      276.38     37.93 o 
  -5  -1   6     1741.78     1685.36     68.98 o 
  -4  -1   6        1.85       47.83     27.37 o 
  -3  -1   6      514.84      520.73     27.91 o 
  -2  -1   6      553.28      479.54     24.61 o 
  -1  -1   6    21190.88    21991.18    285.89 o 
   0  -1   6     1855.89     1941.15     52.67 o 
   1  -1   6     1466.60     1274.16     35.37 o 
   2  -1   6      978.09      902.71     27.14 o 
   3  -1   6      563.63      515.09     24.42 o 
   4  -1   6       21.50       41.95     14.82 o 
   5  -1   6       52.52       55.86     20.00 o 
   6  -1   6       69.78       59.38     17.26 o 
   7  -1   6       12.61       21.77     17.60 o 
  -7   0   6       83.90       76.50     24.46 o 
  -6   0   6      261.75      256.01     25.55 o 
  -5   0   6       45.12       29.86     18.72 o 
  -4   0   6     1002.05     1034.51     39.10 o 
  -3   0   6      593.34      579.21     27.82 o 
  -2   0   6     1415.46     1302.38     37.13 o 
  -1   0   6      997.11     1096.04     34.18 o 
   0   0   6     3443.21     3128.02     74.79 o 
   1   0   6     9014.59     8904.08    103.35 o 
   2   0   6     1100.30     1087.52     29.40 o 
   3   0   6        1.21       19.38     11.60 o 
   4   0   6     3229.57     3283.73     65.79 o 
   5   0   6      213.28      209.79     24.42 o 
   6   0   6      202.41      203.61     47.33 o 
   7   0   6        1.76       49.36     34.08 o 
  -8   1   6       11.80       12.04     18.26 o 
  -7   1   6      242.30      235.42     40.95 o 
  -6   1   6      274.46      204.59     58.62 o 
  -5   1   6      210.49      201.51     25.45 o 
  -4   1   6      302.20      298.87     24.23 o 
  -3   1   6     3030.45     3291.15     49.74 o 
  -2   1   6      817.24      768.98     24.47 o 
  -1   1   6     6644.69     6298.73    157.00 o 
   0   1   6      838.93      774.27     25.08 o 
   1   1   6     1406.05     1354.04     37.73 o 
   2   1   6      162.57      167.56     10.70 o 
   3   1   6       31.85       45.52     12.84 o 
   4   1   6       16.84       30.82     16.25 o 
   5   1   6        0.53       15.12     20.32 o 
   6   1   6        5.22       31.44     16.87 o 
   7   1   6        5.44       34.22     33.93 o 
  -8   2   6      113.47       91.92     25.68 o 
  -7   2   6        1.78       -0.35     17.69 o 
  -6   2   6     1160.47     1033.86     58.59 o 
  -5   2   6      232.10      185.08     19.60 o 
  -4   2   6       25.76       30.43     13.55 o 
  -3   2   6      225.46      238.96     14.47 o 
  -2   2   6        3.08       -5.90     20.31 o 
  -1   2   6      571.02      525.32     16.36 o 
   0   2   6       74.67       78.50     10.26 o 
   1   2   6     4872.53     4802.14     90.16 o 
   2   2   6      404.90      359.06     23.96 o 
   3   2   6       49.45       61.05     12.82 o 
   4   2   6      753.64      761.82     38.19 o 
   5   2   6      428.66      448.75     40.29 o 
   6   2   6      217.01      221.78     35.32 o 
   7   2   6       64.21       70.87     48.94 o 
  -8   3   6        0.37       38.08     36.65 o 
  -7   3   6       16.60       15.42     20.23 o 
  -6   3   6       55.92       52.65     29.91 o 
  -5   3   6        4.27       48.81     17.64 o 
  -4   3   6      673.79      684.73     24.78 o 
  -3   3   6     1669.35     1558.22     42.78 o 
  -2   3   6       68.14       61.05     28.05 o 
  -1   3   6    16728.94    17173.99    185.38 o 
   0   3   6     1407.96     1330.87     37.15 o 
   1   3   6     1020.35     1152.23     52.31 o 
   2   3   6      554.11      579.09     41.12 o 
   3   3   6      392.30      391.23     23.98 o 
   4   3   6      100.83      142.89     22.80 o 
   5   3   6       13.48       21.62     14.97 o 
   6   3   6        8.89       37.43     39.94 o 
  -7   4   6      525.24      374.11    110.91 o 
  -6   4   6      261.71      240.21     31.20 o 
  -5   4   6       16.99       23.58     10.04 o 
  -4   4   6       24.43       28.37     11.92 o 
  -3   4   6      104.83       56.68     32.03 o 
  -2   4   6      905.81      895.27     90.12 o 
  -1   4   6     4100.94     4216.82     50.86 o 
   0   4   6       74.56       57.31      8.83 o 
   1   4   6      450.18      409.57     55.01 o 
   2   4   6      563.86      657.60     84.12 o 
   3   4   6      720.32      736.81    122.02 o 
   4   4   6      253.86      245.33     31.69 o 
   5   4   6      451.47      484.33     47.99 o 
   6   4   6        0.64       21.36     40.44 o 
  -7   5   6        9.17       -0.81      9.59 o 
  -6   5   6       10.93       23.46     15.53 o 
  -5   5   6      193.49      220.15     20.90 o 
  -4   5   6      257.87      249.79     15.58 o 
  -3   5   6     1412.94     1463.33     67.09 o 
  -2   5   6     8717.76     9000.11    142.01 o 
  -1   5   6      214.58      225.34     14.26 o 
   0   5   6     1843.97     1792.36     30.21 o 
   1   5   6      102.62       85.82     31.11 o 
   2   5   6        0.55      -11.31     26.22 o 
   3   5   6      541.62      556.61     48.12 o 
   4   5   6        5.63       11.43     36.08 o 
   5   5   6       17.52       21.36     37.86 o 
   6   5   6       23.94       30.22     37.79 o 
  -7   6   6      265.19      247.54     71.58 o 
  -6   6   6       84.40       71.68     20.37 o 
  -5   6   6      320.69      342.27     37.47 o 
  -4   6   6      724.86      807.60     38.69 o 
  -3   6   6       36.29       27.34      5.21 o 
  -2   6   6       56.66       66.98     10.28 o 
  -1   6   6      242.32      250.86     16.79 o 
   0   6   6        0.57       23.04      9.74 o 
   1   6   6      254.59      322.66     31.89 o 
   2   6   6        8.61       19.32     29.29 o 
   3   6   6     1178.61     1149.69     91.30 o 
   4   6   6       16.93       49.08     37.79 o 
   5   6   6      100.34      113.95     38.51 o 
  -7   7   6        7.40       20.00     41.15 o 
  -6   7   6        6.11       33.81     18.00 o 
  -5   7   6       13.15       11.09      8.35 o 
  -4   7   6      793.30      833.26     65.71 o 
  -3   7   6      457.04      483.57     19.53 o 
  -2   7   6     2445.08     2582.57    100.70 o 
  -1   7   6     1170.02     1320.47     39.82 o 
   0   7   6     1455.39     1604.89     48.52 o 
   1   7   6       65.34       56.54      9.25 o 
   2   7   6       19.91       45.84     22.25 o 
   3   7   6      355.55      391.99     61.94 o 
   4   7   6      109.85      115.66     43.65 o 
   5   7   6        0.47       43.79     38.36 o 
  -7   8   6      211.19      228.75     44.44 o 
  -6   8   6        1.62       59.51     43.44 o 
  -5   8   6        1.94       32.09     21.32 o 
  -4   8   6      176.83      146.69     10.33 o 
  -3   8   6      292.78      312.99     19.85 o 
  -2   8   6       55.55       60.61     12.07 o 
  -1   8   6      151.88      184.74     17.88 o 
   0   8   6       23.07       39.25     13.41 o 
   1   8   6      240.48      212.78     23.46 o 
   2   8   6        1.04       42.44     44.86 o 
   3   8   6      292.56      277.69     63.22 o 
   4   8   6       17.00       27.36     38.29 o 
  -6   9   6       74.79       50.94     30.29 o 
  -5   9   6        5.60       22.22     35.22 o 
  -4   9   6      501.59      495.52     47.04 o 
  -3   9   6        9.82       11.30      7.10 o 
  -2   9   6      331.86      314.42     32.09 o 
  -1   9   6        4.41       23.69     10.81 o 
   0   9   6       23.13       46.45     11.58 o 
   1   9   6       38.19       42.10     26.62 o 
   2   9   6      195.53      167.39     38.01 o 
   3   9   6       18.79       35.43     48.51 o 
   4   9   6      161.93      147.31     53.15 o 
  -6  10   6       28.87       41.79     33.72 o 
  -5  10   6       14.72       53.65     50.15 o 
  -4  10   6      328.00      260.59     73.51 o 
  -3  10   6      118.00      139.93     22.76 o 
  -2  10   6       69.61       48.33     11.92 o 
  -1  10   6      668.38      640.60     48.67 o 
   0  10   6      168.34      105.24     22.06 o 
   1  10   6        3.88        7.00     31.29 o 
   2  10   6        0.18       13.00     33.22 o 
   3  10   6       17.70       23.22     33.93 o 
  -5  11   6       97.43       39.36     37.29 o 
  -4  11   6       24.31       38.51     45.86 o 
  -3  11   6      121.91      154.54     25.38 o 
  -2  11   6      126.11      130.34     43.26 o 
  -1  11   6       55.08       60.19     14.98 o 
   0  11   6       14.54       16.93     26.79 o 
   1  11   6       21.35       27.58     31.65 o 
   2  11   6       45.09       85.44     35.58 o 
  -4  12   6       18.71       63.44     44.22 o 
  -3  12   6      143.95      193.18     55.44 o 
  -2  12   6      135.49      121.33     20.85 o 
  -1  12   6        9.71       52.21     21.18 o 
   0  12   6        4.96       28.36     23.65 o 
   1  12   6        6.23       23.86     26.79 o 
  -3  13   6       52.82       49.72     34.93 o 
  -2  13   6        6.00       35.58     33.51 o 
  -1  13   6        5.43       20.36     21.07 o 
   0  13   6       25.52       32.22     26.72 o 
   0 -15   7      213.82      263.26     60.94 o 
   1 -15   7       38.76       52.79     39.86 o 
   2 -15   7       15.90       47.00     27.23 o 
   3 -15   7      173.45      158.82     34.57 o 
  -2 -14   7      264.90      324.98     64.15 o 
  -1 -14   7      127.60      188.39     56.94 o 
   0 -14   7        3.12       -6.64     36.22 o 
   1 -14   7      206.78      152.17     57.01 o 
   2 -14   7      153.72      120.91     29.84 o 
   3 -14   7      185.45      214.24     71.01 o 
   4 -14   7       30.27       69.85     29.71 o 
  -3 -13   7       12.67       32.22     36.86 o 
  -2 -13   7       82.10       58.37     41.44 o 
  -1 -13   7        4.13      -26.58     35.79 o 
   0 -13   7      227.06      179.96     55.44 o 
   1 -13   7       55.95       37.70     26.31 o 
   2 -13   7      217.17      183.57     40.06 o 
   3 -13   7      247.78      240.05     72.30 o 
   4 -13   7      200.78      184.76     45.74 o 
   5 -13   7        7.20       16.96     27.61 o 
  -3 -12   7      315.99      255.47     72.58 o 
  -2 -12   7      103.74      167.46     56.94 o 
  -1 -12   7      285.15      250.11     59.37 o 
   0 -12   7      102.74      113.45     56.08 o 
   1 -12   7       93.11       77.14     21.75 o 
   2 -12   7      431.29      415.39     53.14 o 
   3 -12   7      146.68      134.79     32.62 o 
   4 -12   7       60.24       92.11     34.03 o 
   5 -12   7       13.08       14.06     24.37 o 
  -4 -11   7        4.06       18.22     43.29 o 
  -3 -11   7      280.13      283.98     66.23 o 
  -2 -11   7      135.94      162.31     51.37 o 
  -1 -11   7      471.43      423.86     67.87 o 
   0 -11   7        5.83       36.65     38.86 o 
   1 -11   7       93.05       69.88     45.58 o 
   2 -11   7     1155.16     1228.17    109.16 o 
   3 -11   7      122.77      108.18     33.63 o 
   4 -11   7     1409.87     1583.67    176.14 o 
   5 -11   7       29.60       30.73     28.42 o 
   6 -11   7       33.55       26.14     49.08 o 
  -5 -10   7        7.40       56.17     26.52 o 
  -4 -10   7       89.67       52.94     43.51 o 
  -3 -10   7     2091.70     2161.65    109.66 o 
  -2 -10   7      318.07      260.93     31.21 o 
  -1 -10   7     1974.86     2108.49     76.07 o 
   0 -10   7        3.72       67.10     30.76 o 
   1 -10   7       16.58       24.11     19.93 o 
   2 -10   7      277.04      288.42     30.26 o 
   3 -10   7      154.61      123.08     31.49 o 
   4 -10   7        1.93       21.33     26.28 o 
   5 -10   7      439.88      404.61     49.35 o 
   6 -10   7       44.49       55.61     27.94 o 
  -5  -9   7       18.88       46.19     24.41 o 
  -4  -9   7       76.90       30.93     39.58 o 
  -3  -9   7        3.43        9.34     20.88 o 
  -2  -9   7      240.80      169.87     82.44 o 
  -1  -9   7      125.43      125.49     26.11 o 
   0  -9   7      885.27      817.34     58.58 o 
   1  -9   7      166.49      148.54     24.31 o 
   2  -9   7     2215.23     2161.27     74.49 o 
   3  -9   7       58.22       82.21     22.64 o 
   4  -9   7      978.30      959.36     64.26 o 
   5  -9   7       93.92       99.22     29.11 o 
   6  -9   7        0.22       37.31     27.02 o 
   7  -9   7        2.15       25.87     26.16 o 
  -6  -8   7       10.51       44.26     30.60 o 
  -5  -8   7       18.23       71.54     33.63 o 
  -4  -8   7      166.02      195.68     60.80 o 
  -3  -8   7     1499.47     1576.24     77.26 o 
  -2  -8   7     1004.87     1058.63     63.64 o 
  -1  -8   7     1572.12     1630.83     54.09 o 
   0  -8   7        1.73       39.58     20.61 o 
   1  -8   7     2429.60     2423.68     62.27 o 
   2  -8   7        0.41       35.17     17.34 o 
   3  -8   7     2004.68     2036.96    140.57 o 
   4  -8   7       12.87       17.86     16.95 o 
   5  -8   7      440.23      540.43     47.51 o 
   6  -8   7       44.63       38.06     24.39 o 
   7  -8   7       87.70       66.29     30.21 o 
  -6  -7   7        3.28       28.54     24.99 o 
  -5  -7   7       72.57       80.67     28.38 o 
  -4  -7   7      375.76      290.26     67.44 o 
  -3  -7   7        0.09       39.88     28.90 o 
  -2  -7   7      527.61      532.76     39.08 o 
  -1  -7   7      700.37      638.76     31.01 o 
   0  -7   7     1147.51     1161.59     48.07 o 
   1  -7   7      134.72      126.99     15.74 o 
   2  -7   7      374.26      318.59     26.71 o 
   3  -7   7     1010.90     1003.21     35.86 o 
   4  -7   7      145.08      140.23     19.56 o 
   5  -7   7       67.50       70.27     26.47 o 
   6  -7   7      336.67      417.34     51.19 o 
   7  -7   7        2.22       24.35     23.09 o 
  -6  -6   7        7.62       46.95     27.83 o 
  -5  -6   7       35.52       71.57     29.08 o 
  -4  -6   7      355.88      345.63     69.87 o 
  -3  -6   7     1775.19     1777.35     90.59 o 
  -2  -6   7     1011.26      992.76     75.23 o 
  -1  -6   7      668.58      647.79     34.20 o 
   0  -6   7       76.86       95.18     27.55 o 
   1  -6   7     9431.65     9472.30    105.70 o 
   2  -6   7      146.51      123.98     16.57 o 
   3  -6   7     2997.75     2949.30     70.50 o 
   4  -6   7        7.38       19.23     16.49 o 
   5  -6   7       75.96      108.61     40.33 o 
   6  -6   7       43.70       25.93     48.58 o 
   7  -6   7        8.71       35.23     26.72 o 
  -7  -5   7       28.48       37.81     27.56 o 
  -6  -5   7      282.55      312.18     51.80 o 
  -5  -5   7        3.93       26.35     26.84 o 
  -4  -5   7     1559.15     1614.63     84.12 o 
  -3  -5   7        1.14       15.55     29.57 o 
  -2  -5   7      192.25      164.07     29.22 o 
  -1  -5   7      814.04      791.52     44.08 o 
   0  -5   7        2.26       18.94     24.70 o 
   1  -5   7     2823.00     2713.58     46.66 o 
   2  -5   7      189.12      191.86     17.26 o 
   3  -5   7     3100.69     3075.95     63.35 o 
   4  -5   7      447.67      515.26     42.21 o 
   5  -5   7       52.08       45.93     20.52 o 
   6  -5   7      329.35      327.15     55.99 o 
   7  -5   7       38.72       63.96     29.08 o 
  -7  -4   7        0.47       51.65     26.88 o 
  -6  -4   7        3.71       35.63     28.53 o 
  -5  -4   7      113.98       88.53     54.33 o 
  -4  -4   7     2028.92     2115.53     87.74 o 
  -3  -4   7       56.97       65.46     32.35 o 
  -2  -4   7     9838.28    10834.04    163.37 o 
  -1  -4   7      181.57       87.66     24.18 o 
   0  -4   7       58.81       66.83     19.91 o 
   1  -4   7    20319.70    20791.14    191.18 o 
   2  -4   7     9271.18     9444.15    104.18 o 
   3  -4   7     1382.11     1365.08     42.78 o 
   4  -4   7     1451.04     1418.40     54.16 o 
   5  -4   7       63.81       38.68     16.04 o 
   6  -4   7       18.94       24.98     19.73 o 
   7  -4   7       16.59       20.12     21.15 o 
  -7  -3   7       25.70        6.44     24.30 o 
  -6  -3   7      165.52      211.85     37.40 o 
  -5  -3   7      418.91      448.43     35.65 o 
  -4  -3   7     3852.34     3947.69    117.62 o 
  -3  -3   7     1842.81     1837.28     54.00 o 
  -2  -3   7       48.53      100.45     30.80 o 
  -1  -3   7     3380.19     3616.23     74.77 o 
   0  -3   7     2421.81     2203.60     69.38 o 
   1  -3   7      513.04      512.87     25.77 o 
   2  -3   7     1292.96     1343.77     43.79 o 
   3  -3   7     1535.68     1565.78     54.09 o 
   4  -3   7      567.23      613.64     28.75 o 
   5  -3   7        0.04       31.33     20.38 o 
   6  -3   7       70.96      100.43     33.73 o 
   7  -3   7      109.27      122.30     25.90 o 
  -7  -2   7       14.61       38.54     61.22 o 
  -6  -2   7        7.19       48.10     27.53 o 
  -5  -2   7      100.91       83.91     21.11 o 
  -4  -2   7      741.84      764.41     67.13 o 
  -3  -2   7      275.85      319.75     50.19 o 
  -2  -2   7     3470.18     3510.95     72.28 o 
  -1  -2   7     4569.99     4631.63    103.20 o 
   0  -2   7     4841.60     4784.60     65.25 o 
   1  -2   7     2443.00     2379.03     41.61 o 
   2  -2   7     5358.74     5226.42    119.63 o 
   3  -2   7        5.61       15.68     12.65 o 
   4  -2   7      961.00      935.38     35.38 o 
   5  -2   7      244.56      243.13     28.79 o 
   6  -2   7       51.41       39.97     32.27 o 
   7  -2   7       15.89       33.56     21.66 o 
  -7  -1   7       53.61       69.90     24.32 o 
  -6  -1   7      269.58      284.56     34.62 o 
  -5  -1   7     1046.39     1057.70     55.00 o 
  -4  -1   7     2033.26     1916.88     61.15 o 
  -3  -1   7     6645.32     7039.81     96.91 o 
  -2  -1   7       33.05       47.02     20.57 o 
  -1  -1   7       15.57       49.83     21.18 o 
   0  -1   7    10898.11    10814.39    150.62 o 
   1  -1   7     1495.86     1542.36     41.75 o 
   2  -1   7      688.50      737.13     25.89 o 
   3  -1   7       39.55       51.31     13.53 o 
   4  -1   7        0.53       37.04     15.28 o 
   5  -1   7      581.84      666.60     37.38 o 
   6  -1   7        1.71       25.06     15.97 o 
   7  -1   7      109.05       75.84     24.25 o 
  -7   0   7        7.95       33.11     27.18 o 
  -6   0   7      191.10      196.17     37.94 o 
  -5   0   7       28.14       33.25     17.69 o 
  -4   0   7       36.16       64.65     23.91 o 
  -3   0   7      716.95      731.27     33.07 o 
  -2   0   7      241.38      262.74     15.08 o 
  -1   0   7        2.69       26.67     10.00 o 
   0   0   7     6192.94     6044.49     97.06 o 
   1   0   7      293.99      253.94     14.97 o 
   2   0   7    10147.21    10408.03    179.08 o 
   3   0   7       13.18       31.97     12.08 o 
   4   0   7      432.49      422.25     26.42 o 
   5   0   7       94.37       88.98     17.70 o 
   6   0   7      107.31       76.26     26.36 o 
   7   0   7        0.28       19.41     14.82 o 
  -7   1   7      163.87      112.49     28.04 o 
  -6   1   7       32.60       66.37     20.30 o 
  -5   1   7     4166.54     4280.92    105.55 o 
  -4   1   7     1693.27     1688.15     52.65 o 
  -3   1   7     2230.75     2125.40     82.45 o 
  -2   1   7       91.91       74.61     11.29 o 
  -1   1   7     1980.00     2075.00     52.68 o 
   0   1   7      259.90      263.79     23.79 o 
   1   1   7      220.29      177.38     10.37 o 
   2   1   7      700.38      732.83     25.99 o 
   3   1   7      660.38      702.81     24.28 o 
   4   1   7      157.26      134.96     16.16 o 
   5   1   7     1005.60     1031.68     70.81 o 
   6   1   7       37.62       43.39     24.83 o 
   7   1   7       61.55       30.93     33.22 o 
  -7   2   7       20.62       10.82     19.61 o 
  -6   2   7      413.76      333.71     29.31 o 
  -5   2   7        4.25       16.75     12.33 o 
  -4   2   7       95.76       73.82     13.24 o 
  -3   2   7     1420.92     1364.83     56.18 o 
  -2   2   7     2991.97     3248.40    104.59 o 
  -1   2   7        7.41       30.57     13.79 o 
   0   2   7    11306.74    11917.42    153.13 o 
   1   2   7     5973.18     5936.07    125.08 o 
   2   2   7     1128.02     1106.03     57.69 o 
   3   2   7      351.27      423.74     20.26 o 
   4   2   7       25.95       -1.76     26.72 o 
   5   2   7        0.15       20.26     19.36 o 
   6   2   7      175.50      220.81     33.90 o 
  -7   3   7      224.35      203.77     43.04 o 
  -6   3   7      166.81      153.01     20.76 o 
  -5   3   7      616.22      606.21     38.40 o 
  -4   3   7     1363.26     1400.76     41.72 o 
  -3   3   7      398.71      365.91     49.22 o 
  -2   3   7      183.77      164.34     25.91 o 
  -1   3   7     5343.31     5187.61    114.23 o 
   0   3   7      897.48      930.00     32.93 o 
   1   3   7     9320.08     9471.38    142.27 o 
   2   3   7       73.51       89.49     46.11 o 
   3   3   7      373.52      406.95     42.27 o 
   4   3   7        1.81       16.90      9.41 o 
   5   3   7      137.68      118.38     23.68 o 
   6   3   7       22.44       90.02     56.58 o 
  -7   4   7      124.50       86.57     24.63 o 
  -6   4   7      398.61      442.69     37.41 o 
  -5   4   7        0.97       11.16      7.94 o 
  -4   4   7      407.05      389.00     19.37 o 
  -3   4   7       62.03      104.74     40.60 o 
  -2   4   7      590.33      550.46     60.22 o 
  -1   4   7      118.67      141.02      9.63 o 
   0   4   7     1669.09     1711.14     32.67 o 
   1   4   7      145.68      149.38     37.93 o 
   2   4   7      370.51      369.44     29.61 o 
   3   4   7      368.78      431.78     49.37 o 
   4   4   7      346.90      373.85     81.37 o 
   5   4   7       42.27       -0.93     37.29 o 
   6   4   7      119.59      214.96     56.72 o 
  -7   5   7      112.85      123.38     48.51 o 
  -6   5   7      292.48      277.78     40.68 o 
  -5   5   7      600.05      635.04     24.82 o 
  -4   5   7      395.48      389.19     43.41 o 
  -3   5   7      227.30      211.47     62.08 o 
  -2   5   7       56.86       47.83     13.85 o 
  -1   5   7     1741.80     1797.82     37.65 o 
   0   5   7      202.20      188.13     15.61 o 
   1   5   7     2580.56     2625.09    160.35 o 
   2   5   7      149.89      123.16     26.91 o 
   3   5   7      141.20      229.18     57.94 o 
   4   5   7       60.19       69.30     38.01 o 
   5   5   7        3.98       11.22     37.72 o 
   6   5   7       37.78       32.58     32.65 o 
  -7   6   7        5.05       -7.07     43.01 o 
  -6   6   7      176.33      241.11     31.98 o 
  -5   6   7       32.22       38.92      9.31 o 
  -4   6   7      544.41      509.96     52.30 o 
  -3   6   7      345.71      367.41     45.12 o 
  -2   6   7        0.30       20.01      6.05 o 
  -1   6   7     1603.19     1566.00     38.81 o 
   0   6   7      124.17      105.21     10.93 o 
   1   6   7      774.21      748.75     49.21 o 
   2   6   7       20.21       37.77     28.27 o 
   3   6   7        0.74       24.36     36.22 o 
   4   6   7      250.83      168.03     41.01 o 
   5   6   7        9.53       -8.57     35.43 o 
  -7   7   7       72.94       38.29     40.01 o 
  -6   7   7      305.68      266.12     74.08 o 
  -5   7   7        1.50      -16.79     39.44 o 
  -4   7   7      196.99      272.40     60.37 o 
  -3   7   7      102.38      231.52     84.51 o 
  -2   7   7       91.01       95.25     12.73 o 
  -1   7   7      354.67      418.31     22.02 o 
   0   7   7     1060.73     1170.69     41.14 o 
   1   7   7      477.05      590.57     45.18 o 
   2   7   7      402.33      494.05     49.79 o 
   3   7   7        2.35       69.30     54.51 o 
   4   7   7       24.38       35.29     36.22 o 
   5   7   7        0.17        4.86     34.36 o 
  -7   8   7       72.47       32.29     38.29 o 
  -6   8   7      121.64      190.96     71.08 o 
  -5   8   7      278.51      434.43     76.58 o 
  -4   8   7       96.32      101.73     52.44 o 
  -3   8   7       24.78       18.04      4.70 o 
  -2   8   7      116.57      122.77     14.03 o 
  -1   8   7      254.65      283.86     20.49 o 
   0   8   7       41.62       34.23     11.83 o 
   1   8   7      111.46      108.00     29.72 o 
   2   8   7        0.43       12.29     32.65 o 
   3   8   7       94.05      110.16     38.01 o 
  -6   9   7       49.02      137.17     52.29 o 
  -5   9   7       17.80       64.30     37.93 o 
  -4   9   7        3.01       42.65     33.15 o 
  -3   9   7       89.00       68.00      7.98 o 
  -2   9   7      689.54      654.14     42.81 o 
  -1   9   7      535.57      566.02     25.17 o 
   0   9   7      717.24      811.56    103.59 o 
   1   9   7       34.26       60.02     23.18 o 
   2   9   7        1.99       68.58     47.15 o 
   3   9   7       38.99       54.08     35.72 o 
   4   9   7        1.26        3.86     33.01 o 
  -6  10   7       89.29       92.52     41.29 o 
  -5  10   7      421.39      403.50     97.16 o 
  -4  10   7       13.47       41.94     42.65 o 
  -3  10   7      281.88      276.05     21.55 o 
  -2  10   7      104.19      102.05     13.72 o 
  -1  10   7       40.80       17.33     12.59 o 
   0  10   7        0.13       29.77      9.59 o 
   1  10   7        2.03       16.72     30.36 o 
   2  10   7        5.32       34.58     33.29 o 
   3  10   7       55.55       57.94     34.65 o 
  -5  11   7        0.74       11.57     33.93 o 
  -4  11   7       11.19       47.51     31.93 o 
  -3  11   7       67.75       93.30     41.29 o 
  -2  11   7      428.57      381.96     57.46 o 
  -1  11   7       47.06       25.80     15.49 o 
   0  11   7      452.79      570.95     89.44 o 
   1  11   7        4.86        6.50     27.22 o 
   2  11   7       39.84       33.65     30.51 o 
  -4  12   7        5.18       53.08     39.29 o 
  -3  12   7        0.02        7.86     23.43 o 
  -2  12   7       25.89       56.72     29.79 o 
  -1  12   7        2.54        7.93     19.22 o 
   0  12   7       13.11       22.79     23.72 o 
   1  12   7       44.92       70.51     43.36 o 
   0 -15   8       62.13       57.08     38.51 o 
   1 -15   8      514.54      589.74     76.58 o 
   2 -15   8       27.56       38.73     19.55 o 
   3 -15   8        6.81       20.79     36.58 o 
  -2 -14   8       89.36      125.16     47.51 o 
  -1 -14   8       30.01       31.36     37.01 o 
   0 -14   8      193.82      217.39     75.08 o 
   1 -14   8       48.94       78.08     49.29 o 
   2 -14   8      237.47      252.90     64.63 o 
   3 -14   8        6.44       43.70     22.86 o 
   4 -14   8       47.12       78.19     29.83 o 
  -3 -13   8        0.07      -18.50     34.79 o 
  -2 -13   8        2.43        9.36     37.72 o 
  -1 -13   8      343.40      510.59    103.52 o 
   0 -13   8      167.19      188.25     49.65 o 
   1 -13   8       33.02       87.69     27.64 o 
   2 -13   8      236.85      230.50     50.07 o 
   3 -13   8      190.84      141.45     30.46 o 
   4 -13   8       30.82       60.50     51.19 o 
   5 -13   8      145.25       86.60     29.94 o 
  -3 -12   8       11.53       37.36     51.79 o 
  -2 -12   8      585.50      551.66     98.23 o 
  -1 -12   8       99.33      135.38     58.30 o 
   0 -12   8      338.91      321.98     61.22 o 
   1 -12   8       51.62       62.29     32.63 o 
   2 -12   8      145.00      153.24     41.46 o 
   3 -12   8       30.73       76.16     40.36 o 
   4 -12   8       44.37      101.68     35.47 o 
   5 -12   8      113.12      144.00     35.74 o 
  -4 -11   8       14.70       63.80     42.08 o 
  -3 -11   8        0.45       27.58     38.29 o 
  -2 -11   8      242.69      148.74     64.94 o 
  -1 -11   8        1.33       59.65     46.58 o 
   0 -11   8      153.35      123.16     57.01 o 
   1 -11   8       41.96       35.87     42.04 o 
   2 -11   8      384.05      400.34     65.54 o 
   3 -11   8      660.76      710.63     59.83 o 
   4 -11   8        2.21       25.44     25.48 o 
   5 -11   8      252.39      253.86     60.33 o 
   6 -11   8       77.14       52.62     33.76 o 
  -5 -10   8      179.57      195.74     41.48 o 
  -4 -10   8       39.09       64.87     44.94 o 
  -3 -10   8        0.04       -5.86     40.58 o 
  -2 -10   8     2073.91     2229.16    102.66 o 
  -1 -10   8      208.06      212.36     33.71 o 
   0 -10   8      262.08      246.78     54.15 o 
   1 -10   8      652.80      646.16     40.61 o 
   2 -10   8      346.95      298.40     29.47 o 
   3 -10   8      350.93      443.22     48.68 o 
   4 -10   8       16.91       44.79     25.31 o 
   5 -10   8      259.90      242.27     41.56 o 
   6 -10   8        0.64       29.66     25.66 o 
  -5  -9   8        0.06       22.23     23.38 o 
  -4  -9   8       14.61       22.43     41.36 o 
  -3  -9   8       97.00      121.38     47.65 o 
  -2  -9   8      794.64      680.83     46.71 o 
  -1  -9   8      116.05      135.53     26.10 o 
   0  -9   8     6434.64     6452.03    144.21 o 
   1  -9   8       14.81       23.70     22.67 o 
   2  -9   8       56.77       41.70     17.61 o 
   3  -9   8      225.84      243.27     24.97 o 
   4  -9   8      651.27      754.25     50.37 o 
   5  -9   8      145.51      150.67     36.01 o 
   6  -9   8      444.43      512.80     85.34 o 
  -6  -8   8        8.99       41.08     23.44 o 
  -5  -8   8      170.33      191.16     42.61 o 
  -4  -8   8       75.57       30.08     42.86 o 
  -3  -8   8      149.40      106.86     59.62 o 
  -2  -8   8      879.05      832.17     49.12 o 
  -1  -8   8     5248.76     4816.82    158.96 o 
   0  -8   8      217.95      213.36     27.55 o 
   1  -8   8     1474.58     1418.70     52.54 o 
   2  -8   8     1071.24      963.84     38.39 o 
   3  -8   8      583.78      627.85     59.84 o 
   4  -8   8      314.63      328.29     40.70 o 
   5  -8   8      393.76      417.88     41.77 o 
   6  -8   8       11.48       29.53     28.48 o 
   7  -8   8       23.98       20.77     24.23 o 
  -6  -7   8      167.49       97.09     53.29 o 
  -5  -7   8       63.40      121.33     36.39 o 
  -4  -7   8       15.26        2.14     38.79 o 
  -3  -7   8      753.47      807.53     55.57 o 
  -2  -7   8      225.50      176.69     29.03 o 
  -1  -7   8        1.12       32.08     20.63 o 
   0  -7   8      883.16      896.87     34.29 o 
   1  -7   8       91.67       84.54     21.36 o 
   2  -7   8      101.56      112.18     21.39 o 
   3  -7   8       46.32       39.89     17.82 o 
   4  -7   8     2728.06     2893.03     58.34 o 
   5  -7   8       11.79       34.00     26.87 o 
   6  -7   8      504.69      530.93     66.04 o 
   7  -7   8       11.95       12.83     23.29 o 
  -6  -6   8       42.56       28.87     29.57 o 
  -5  -6   8      145.95      147.75     35.47 o 
  -4  -6   8        0.64      -11.64     41.08 o 
  -3  -6   8     1230.54     1209.97     63.01 o 
  -2  -6   8      960.41      988.31     54.38 o 
  -1  -6   8     9042.11     9171.07    151.49 o 
   0  -6   8       21.67       34.82     18.70 o 
   1  -6   8     2908.65     2859.04     51.45 o 
   2  -6   8     1443.69     1472.53     46.08 o 
   3  -6   8       18.32       37.33     18.78 o 
   4  -6   8        3.78        6.07     17.40 o 
   5  -6   8      198.61      126.50     31.41 o 
   6  -6   8       31.77       28.42     14.68 o 
   7  -6   8      171.66      175.35     35.62 o 
  -7  -5   8       40.92       50.24     34.62 o 
  -6  -5   8      318.87      365.57     54.40 o 
  -5  -5   8       74.63       84.18     25.14 o 
  -4  -5   8       27.09       25.36     26.82 o 
  -3  -5   8      553.39      543.64     35.74 o 
  -2  -5   8      124.57      116.32     24.62 o 
  -1  -5   8      229.08      224.15     24.87 o 
   0  -5   8       13.02       30.72     23.71 o 
   1  -5   8      692.83      595.07     27.66 o 
   2  -5   8     7139.93     7246.89     94.29 o 
   3  -5   8      189.06      196.52     22.91 o 
   4  -5   8     2646.73     2679.22     87.50 o 
   5  -5   8        0.78       30.43     12.36 o 
   6  -5   8       74.20       76.28     34.26 o 
   7  -5   8        6.41       17.91     16.80 o 
  -7  -4   8        0.12       55.50     27.60 o 
  -6  -4   8      129.80      123.73     44.22 o 
  -5  -4   8      944.45      996.38     60.94 o 
  -4  -4   8       15.80       24.89     28.46 o 
  -3  -4   8     3202.72     3224.46    106.33 o 
  -2  -4   8     1586.57     1633.12     62.25 o 
  -1  -4   8     5603.82     5500.45    107.99 o 
   0  -4   8      492.97      385.95     27.69 o 
   1  -4   8        7.06        8.93     13.32 o 
   2  -4   8      623.79      682.70     28.81 o 
   3  -4   8     1757.19     1781.06     54.86 o 
   4  -4   8       12.42       45.29     19.55 o 
   5  -4   8       74.94       61.42     19.41 o 
   6  -4   8        7.58        9.55     25.54 o 
   7  -4   8      147.17       90.79     27.90 o 
  -7  -3   8       93.70       76.59     25.92 o 
  -6  -3   8       55.63       98.72     35.11 o 
  -5  -3   8      177.99      196.06     31.21 o 
  -4  -3   8     2702.36     2562.92     86.46 o 
  -3  -3   8      181.14      205.79     34.90 o 
  -2  -3   8     5452.80     5523.90     95.11 o 
  -1  -3   8     2188.54     2195.73     75.06 o 
   0  -3   8     3087.12     3226.42     57.53 o 
   1  -3   8     1237.77     1306.88     38.55 o 
   2  -3   8     4796.39     4968.15     98.38 o 
   3  -3   8     2566.22     2706.13     67.86 o 
   4  -3   8      134.30      135.04     17.77 o 
   5  -3   8     1087.45     1124.79     46.52 o 
   6  -3   8       32.52       16.79     21.14 o 
   7  -3   8        1.52       40.76     26.90 o 
  -7  -2   8       17.90       20.74     25.69 o 
  -6  -2   8       67.85       64.90     29.74 o 
  -5  -2   8       14.42       18.27     20.14 o 
  -4  -2   8       21.56        2.22     23.49 o 
  -3  -2   8     2303.07     2311.40     57.95 o 
  -2  -2   8     8078.03     8219.12    194.00 o 
  -1  -2   8       94.42       67.27     18.84 o 
   0  -2   8     2289.47     2409.95     90.74 o 
   1  -2   8     5079.11     5005.28     70.56 o 
   2  -2   8      163.57      166.11     15.62 o 
   3  -2   8     5188.52     5113.69    104.82 o 
   4  -2   8       10.56       20.26     14.98 o 
   5  -2   8      705.19      767.49     41.91 o 
   6  -2   8       36.84       37.94     14.65 o 
   7  -2   8        9.59       28.39     30.22 o 
  -7  -1   8      199.47      149.69     31.59 o 
  -6  -1   8       13.49       37.36     18.03 o 
  -5  -1   8       34.56       36.59     20.49 o 
  -4  -1   8     1538.82     1554.78     76.74 o 
  -3  -1   8      968.10      988.79     40.84 o 
  -2  -1   8     3433.70     3382.08     66.56 o 
  -1  -1   8      108.67       97.46     12.18 o 
   0  -1   8       19.06       11.90     12.25 o 
   1  -1   8       87.27       79.52     11.78 o 
   2  -1   8      317.90      316.68     25.60 o 
   3  -1   8     1940.93     2039.59     73.09 o 
   4  -1   8       25.96       47.51     15.70 o 
   5  -1   8      634.20      658.49     53.57 o 
   6  -1   8      402.91      376.80     48.78 o 
   7  -1   8        2.61       29.10     16.27 o 
  -7   0   8       12.10       56.13     26.31 o 
  -6   0   8        1.47       13.98     15.79 o 
  -5   0   8       72.21       80.28     16.85 o 
  -4   0   8     1222.31     1284.72     41.84 o 
  -3   0   8     1960.47     1935.06     52.63 o 
  -2   0   8     9811.47    10204.66    135.51 o 
  -1   0   8      330.64      344.27     18.91 o 
   0   0   8     1091.95     1044.49     58.94 o 
   1   0   8     1369.28     1264.35     71.13 o 
   2   0   8       32.74       36.51      7.82 o 
   3   0   8     2231.71     2342.56     75.58 o 
   4   0   8      454.17      544.85     27.44 o 
   5   0   8      124.18      147.94     22.22 o 
   6   0   8      185.02      154.44     59.69 o 
   7   0   8       12.92       16.86     32.72 o 
  -7   1   8      356.85      237.57     37.45 o 
  -6   1   8       10.27       26.99     14.07 o 
  -5   1   8        4.88       37.75     18.26 o 
  -4   1   8     2236.57     2282.11     68.55 o 
  -3   1   8      442.06      426.10     21.71 o 
  -2   1   8     2554.95     2669.16     81.13 o 
  -1   1   8     1991.25     2014.21     51.72 o 
   0   1   8       44.10       37.24     10.48 o 
   1   1   8     1663.69     1750.46     52.54 o 
   2   1   8       15.99        4.81      8.15 o 
   3   1   8     1590.83     1621.62     44.96 o 
   4   1   8       46.82       51.27     15.54 o 
   5   1   8       99.22      118.01     25.80 o 
   6   1   8       40.13       25.37     19.69 o 
  -7   2   8       72.23      106.89     27.53 o 
  -6   2   8      280.54      306.51     32.71 o 
  -5   2   8       78.21       62.53     14.92 o 
  -4   2   8     2568.87     2604.81     60.06 o 
  -3   2   8       61.98       47.02     11.65 o 
  -2   2   8     1745.55     1778.44    105.66 o 
  -1   2   8        1.27        6.42      6.50 o 
   0   2   8      228.68      212.98     13.40 o 
   1   2   8     2334.87     2417.13     29.87 o 
   2   2   8     1447.01     1458.57    116.66 o 
   3   2   8      262.36      314.87     27.90 o 
   4   2   8      125.70      184.46     24.79 o 
   5   2   8        9.38       27.78     17.64 o 
   6   2   8       65.81       41.58     39.29 o 
  -7   3   8        3.59       15.92     13.57 o 
  -6   3   8      444.35      398.87     25.28 o 
  -5   3   8     1173.04     1151.07     36.91 o 
  -4   3   8      321.60      321.85     20.39 o 
  -3   3   8     1386.48     1249.57     92.23 o 
  -2   3   8       82.12       61.94     35.01 o 
  -1   3   8     1286.04     1288.21     38.94 o 
   0   3   8      852.46      895.23     31.69 o 
   1   3   8      270.87      300.07     27.68 o 
   2   3   8       43.83       79.34     55.83 o 
   3   3   8      213.22      152.28     51.29 o 
   4   3   8      132.85       94.19     48.12 o 
   5   3   8        0.21       13.35     15.75 o 
   6   3   8       17.76       -2.79     35.43 o 
  -7   4   8        7.65       80.08     41.08 o 
  -6   4   8      144.73       92.22     31.17 o 
  -5   4   8      114.18       65.99     27.88 o 
  -4   4   8      117.27      115.48     30.94 o 
  -3   4   8      199.10      203.70     34.44 o 
  -2   4   8       64.80       76.84     21.74 o 
  -1   4   8      111.56      126.21     17.94 o 
   0   4   8     1490.85     1397.97     46.50 o 
   1   4   8      430.47      339.37     26.90 o 
   2   4   8     2724.12     2787.94    107.57 o 
   3   4   8      200.93      216.69     30.08 o 
   4   4   8      412.44      514.66     77.80 o 
   5   4   8        0.92       84.59     52.51 o 
   6   4   8       12.23       33.43     35.08 o 
  -7   5   8        1.51       90.87     58.37 o 
  -6   5   8       33.37       26.89     36.47 o 
  -5   5   8      668.86      667.10     27.59 o 
  -4   5   8      319.58      353.25     39.11 o 
  -3   5   8     2932.81     3099.36     99.31 o 
  -2   5   8      583.91      561.69     40.37 o 
  -1   5   8      823.89      843.35     33.83 o 
   0   5   8      563.70      498.00     20.63 o 
   1   5   8        4.04       34.18     25.79 o 
   2   5   8       63.73       68.02     28.43 o 
   3   5   8      138.26       96.30     35.72 o 
   4   5   8       20.59       35.22     36.01 o 
   5   5   8       37.66        2.00     35.15 o 
  -7   6   8       11.38        1.00     38.15 o 
  -6   6   8       13.69       39.86     42.01 o 
  -5   6   8        9.50      -10.50     47.58 o 
  -4   6   8        4.83       40.39     31.14 o 
  -3   6   8        2.59       78.67     48.62 o 
  -2   6   8       17.63       21.36      8.18 o 
  -1   6   8      611.72      618.71     23.66 o 
   0   6   8     1926.07     1898.24     58.76 o 
   1   6   8      329.70      305.09     47.04 o 
   2   6   8     1764.41     1732.91    200.28 o 
   3   6   8      294.98      347.92     51.79 o 
   4   6   8       23.51       41.65     37.22 o 
   5   6   8        0.01       35.79     34.72 o 
  -7   7   8       70.87       51.79     42.79 o 
  -6   7   8       25.86       13.93     58.37 o 
  -5   7   8      735.51      829.42     80.51 o 
  -4   7   8      322.53      363.35     72.08 o 
  -3   7   8     1644.55     1905.22    105.11 o 
  -2   7   8       15.47       26.53     11.96 o 
  -1   7   8       39.15       32.69     11.34 o 
   0   7   8      120.57      108.92     14.84 o 
   1   7   8      543.87      627.72     39.32 o 
   2   7   8       38.15       45.22     32.22 o 
   3   7   8       97.38       74.23     37.72 o 
   4   7   8        1.44       26.22     36.22 o 
  -6   8   8        3.53       24.86     37.08 o 
  -5   8   8        5.55       28.93     53.08 o 
  -4   8   8     1251.86     1403.59    101.52 o 
  -3   8   8      205.90      165.02     29.85 o 
  -2   8   8      330.96      337.34     24.91 o 
  -1   8   8       40.00       46.69     10.75 o 
   0   8   8      231.71      206.67     19.91 o 
   1   8   8      114.30      119.31     42.72 o 
   2   8   8      267.27      291.05     45.44 o 
   3   8   8       60.82       43.36     35.22 o 
   4   8   8        4.48       46.15     33.22 o 
  -6   9   8        7.27       34.58     49.87 o 
  -5   9   8      340.07      340.13     75.66 o 
  -4   9   8      162.04      205.75     57.51 o 
  -3   9   8        2.57        7.78      6.21 o 
  -2   9   8      105.13      157.31     20.93 o 
  -1   9   8      608.67      616.35     31.45 o 
   0   9   8       83.09       85.03     12.40 o 
   1   9   8      200.49      266.97     46.86 o 
   2   9   8        2.77       47.29     44.65 o 
   3   9   8       66.30      123.45     45.86 o 
  -5  10   8        0.08       59.15     50.22 o 
  -4  10   8        2.02       12.14     30.72 o 
  -3  10   8       24.60       20.96      8.43 o 
  -2  10   8       45.91       33.92     11.22 o 
  -1  10   8       57.11       40.08     12.74 o 
   0  10   8       36.13       25.29      9.56 o 
   1  10   8      247.17      316.12     61.30 o 
   2  10   8       35.80       18.07     31.43 o 
   3  10   8       35.46       85.30     51.51 o 
  -5  11   8      115.92      140.81     45.65 o 
  -4  11   8      142.92      149.31     44.94 o 
  -3  11   8       19.59       29.50     33.51 o 
  -2  11   8       79.19       80.84     20.01 o 
  -1  11   8      124.98      113.20     21.99 o 
   0  11   8        6.99       40.79     31.43 o 
   1  11   8       22.08       23.15     28.43 o 
   2  11   8       58.66       31.86     33.36 o 
  -4  12   8       14.04       -6.29     29.08 o 
  -3  12   8       62.42       32.86     23.86 o 
  -2  12   8       49.61       15.22     27.43 o 
  -1  12   8       59.68       45.65     23.22 o 
   0  12   8        0.30       28.43     28.72 o 
   0 -15   9       64.23       47.58     41.36 o 
   1 -15   9      160.15      111.95     40.86 o 
   2 -15   9        3.81       21.67     14.02 o 
  -2 -14   9       37.40       43.51     57.15 o 
  -1 -14   9       66.42       39.94     40.01 o 
   0 -14   9       97.49       90.30     50.15 o 
   1 -14   9        1.79       30.29     39.29 o 
   2 -14   9      122.83      119.54     33.65 o 
   3 -14   9        1.42       11.85     13.79 o 
   4 -14   9        0.10       26.37     24.34 o 
  -3 -13   9       80.87       84.80     56.15 o 
  -2 -13   9       81.53       58.94     38.72 o 
  -1 -13   9       24.97        8.64     41.22 o 
   0 -13   9       45.01      -22.43     42.29 o 
   1 -13   9      538.70      638.46     94.80 o 
   2 -13   9       25.95       38.65     23.96 o 
   3 -13   9      691.80      663.90    144.13 o 
   4 -13   9        9.88       32.22     24.70 o 
   5 -13   9       32.99       58.02     28.93 o 
  -3 -12   9       50.96       22.58     58.37 o 
  -2 -12   9       73.40       64.15     41.29 o 
  -1 -12   9      297.44      340.41     63.15 o 
   0 -12   9       14.02       26.22     45.58 o 
   1 -12   9       74.47       70.93     29.32 o 
   2 -12   9        1.60       48.61     18.68 o 
   3 -12   9      407.18      458.03     64.83 o 
   4 -12   9      201.34      221.57     72.94 o 
   5 -12   9        0.76       26.09     25.55 o 
  -4 -11   9       92.57       72.01     40.65 o 
  -3 -11   9      131.78      191.67     62.15 o 
  -2 -11   9       26.52       -5.50     43.79 o 
  -1 -11   9      490.57      563.17     66.65 o 
   0 -11   9       49.13       42.72     43.86 o 
   1 -11   9     4126.72     4684.32    127.64 o 
   2 -11   9       41.10       32.69     23.63 o 
   3 -11   9      416.49      407.43     46.47 o 
   4 -11   9      152.29       93.75     27.15 o 
   5 -11   9       23.90       81.90     34.76 o 
   6 -11   9        1.68       15.31     27.36 o 
  -5 -10   9      154.11       73.01     54.72 o 
  -4 -10   9      697.17      696.12     92.09 o 
  -3 -10   9      240.20      210.04     59.94 o 
  -2 -10   9       48.52       31.51     45.51 o 
  -1 -10   9       30.94       77.51     63.94 o 
   0 -10   9      514.93      538.18     49.61 o 
   1 -10   9        9.64       40.41     24.96 o 
   2 -10   9      323.19      260.07     48.50 o 
   3 -10   9      252.01      335.24     52.31 o 
   4 -10   9     1052.29     1043.89     58.85 o 
   5 -10   9        1.74       43.89     23.65 o 
   6 -10   9       97.96      101.83     29.53 o 
  -5  -9   9       47.03       47.10     26.17 o 
  -4  -9   9       63.21       43.79     43.08 o 
  -3  -9   9      162.89      164.46     69.51 o 
  -2  -9   9      266.69      321.40     39.27 o 
  -1  -9   9     1139.83     1052.66     63.91 o 
   0  -9   9     2920.47     3022.59    114.72 o 
   1  -9   9     1098.51     1162.68     53.41 o 
   2  -9   9     1130.43     1163.43     70.75 o 
   3  -9   9       14.97        3.89     26.52 o 
   4  -9   9       96.92      146.05     35.17 o 
   5  -9   9      289.35      309.23     59.40 o 
   6  -9   9       52.76       25.48     23.89 o 
  -6  -8   9      249.43      241.25     52.76 o 
  -5  -8   9      177.91      263.55     49.30 o 
  -4  -8   9      270.35      402.42     64.80 o 
  -3  -8   9      109.34       86.86     40.65 o 
  -2  -8   9     1210.93     1135.94     64.75 o 
  -1  -8   9       15.20       42.73     23.53 o 
   0  -8   9     3737.21     3881.68     97.72 o 
   1  -8   9       62.74       54.97     19.54 o 
   2  -8   9      119.33       97.22     23.42 o 
   3  -8   9       30.29       59.89     14.54 o 
   4  -8   9       26.98       43.10     25.77 o 
   5  -8   9      274.20      317.58     80.26 o 
   6  -8   9       33.73       25.00     24.19 o 
   7  -8   9      300.44      355.42     42.69 o 
  -6  -7   9       62.98       29.77     40.01 o 
  -5  -7   9       24.81        2.07     26.94 o 
  -4  -7   9      149.97       94.16     42.51 o 
  -3  -7   9        2.71       35.77     32.44 o 
  -2  -7   9        5.93       16.92     23.49 o 
  -1  -7   9      947.16      931.76     41.53 o 
   0  -7   9     5194.14     5660.66    143.53 o 
   1  -7   9      305.39      295.43     25.41 o 
   2  -7   9     1308.53     1328.48     70.97 o 
   3  -7   9      446.38      436.36     28.61 o 
   4  -7   9       87.40       50.94     28.19 o 
   5  -7   9      500.04      568.23     49.97 o 
   6  -7   9       19.95       70.28     32.12 o 
   7  -7   9       76.18       28.28     23.44 o 
  -6  -6   9       51.77       89.23     40.50 o 
  -5  -6   9     1593.65     1770.88     75.46 o 
  -4  -6   9      222.11      356.63     63.80 o 
  -3  -6   9      329.11      300.57     39.45 o 
  -2  -6   9      623.45      561.39     46.42 o 
  -1  -6   9      945.09      895.88     41.81 o 
   0  -6   9     3016.90     2851.02     58.08 o 
   1  -6   9      214.15      184.68     20.25 o 
   2  -6   9      348.64      316.33     29.95 o 
   3  -6   9      558.31      562.78     50.60 o 
   4  -6   9       41.39       43.60     19.02 o 
   5  -6   9      600.46      624.94     53.69 o 
   6  -6   9       42.39       30.26     20.03 o 
   7  -6   9       67.14       53.12     27.40 o 
  -7  -5   9       45.74       64.92     27.09 o 
  -6  -5   9        9.29       30.16     28.23 o 
  -5  -5   9      113.47      158.97     37.57 o 
  -4  -5   9      108.71       75.74     30.02 o 
  -3  -5   9      608.98      641.62     44.73 o 
  -2  -5   9      287.92      275.11     33.05 o 
  -1  -5   9        1.61       24.85     14.02 o 
   0  -5   9     7530.33     7858.84    242.10 o 
   1  -5   9        9.65       -3.16     13.89 o 
   2  -5   9     4277.62     4346.67     96.57 o 
   3  -5   9      148.82      130.27     16.66 o 
   4  -5   9      871.67      746.59     38.90 o 
   5  -5   9      173.23      178.74     26.24 o 
   6  -5   9      351.28      325.77     52.54 o 
   7  -5   9        8.10       18.50     29.33 o 
  -7  -4   9       85.04      115.89     30.83 o 
  -6  -4   9      144.75      157.62     36.10 o 
  -5  -4   9     1551.04     1641.58    114.91 o 
  -4  -4   9      119.64      124.99     28.57 o 
  -3  -4   9        4.31       77.88     42.51 o 
  -2  -4   9     1359.40     1192.47     57.35 o 
  -1  -4   9     1517.69     1312.23     58.80 o 
   0  -4   9      299.64      242.31     24.36 o 
   1  -4   9     3268.74     3190.61     58.98 o 
   2  -4   9       36.82       39.36     15.35 o 
   3  -4   9     1224.05     1232.17     42.23 o 
   4  -4   9      467.46      464.17     33.95 o 
   5  -4   9      170.44      150.31     22.93 o 
   6  -4   9       34.91       48.24     27.30 o 
   7  -4   9        0.47       36.59     41.86 o 
  -7  -3   9      132.85      153.42     38.94 o 
  -6  -3   9      275.73      261.79     46.82 o 
  -5  -3   9       31.07       80.34     28.27 o 
  -4  -3   9      760.13      785.44     54.90 o 
  -3  -3   9      414.66      378.75     32.23 o 
  -2  -3   9     1122.86     1065.93     51.99 o 
  -1  -3   9      180.96      231.56     23.69 o 
   0  -3   9     1480.83     1351.11     48.83 o 
   1  -3   9     1187.00     1136.22     39.41 o 
   2  -3   9      224.67      231.22     18.35 o 
   3  -3   9      120.04      100.08     14.13 o 
   4  -3   9      457.00      431.56     28.90 o 
   5  -3   9       53.33       49.29     16.96 o 
   6  -3   9       86.26       67.08     32.47 o 
   7  -3   9        4.94       30.73     17.50 o 
  -7  -2   9      118.22       75.78     37.97 o 
  -6  -2   9       26.28       18.28     24.98 o 
  -5  -2   9      416.05      415.95     34.89 o 
  -4  -2   9       22.80       45.81     30.59 o 
  -3  -2   9     1482.22     1481.52    166.99 o 
  -2  -2   9     1360.68     1234.30     81.16 o 
  -1  -2   9    12056.87    12990.06    228.36 o 
   0  -2   9     1739.28     1820.54     54.30 o 
   1  -2   9     4156.05     3955.00     82.88 o 
   2  -2   9      414.06      430.28     26.47 o 
   3  -2   9       61.41       64.74     16.09 o 
   4  -2   9       67.92       57.91     15.66 o 
   5  -2   9        5.37       26.40     16.41 o 
   6  -2   9       16.38       10.69     13.39 o 
   7  -2   9        4.16       18.61     20.04 o 
  -7  -1   9      204.19      203.13     41.58 o 
  -6  -1   9      368.14      381.10     28.68 o 
  -5  -1   9       79.94       21.40     24.15 o 
  -4  -1   9      391.91      468.40     31.02 o 
  -3  -1   9      521.81      537.47     24.54 o 
  -2  -1   9     1825.53     1891.76     82.62 o 
  -1  -1   9        2.17       26.21     17.68 o 
   0  -1   9      111.95      114.81     19.67 o 
   1  -1   9     2006.92     1798.27     97.75 o 
   2  -1   9      351.85      343.54     24.71 o 
   3  -1   9        2.57       18.71     13.08 o 
   4  -1   9     2141.75     2211.84     70.96 o 
   5  -1   9      398.53      443.07     33.38 o 
   6  -1   9      251.35      313.43     47.23 o 
   7  -1   9       12.27       57.80     35.36 o 
  -7   0   9       44.89       57.43     21.40 o 
  -6   0   9      297.81      282.14     23.93 o 
  -5   0   9       71.60       76.65     16.60 o 
  -4   0   9      104.76      104.43     17.41 o 
  -3   0   9     3177.65     3274.70     74.34 o 
  -2   0   9     5436.92     5396.52    164.88 o 
  -1   0   9    14874.59    15838.54    417.28 o 
   0   0   9     1750.29     1624.82     55.38 o 
   1   0   9     2092.63     2035.55     69.44 o 
   2   0   9        8.49       29.07      9.96 o 
   3   0   9       19.28       27.71     13.21 o 
   4   0   9        1.47       23.02     17.16 o 
   5   0   9      113.52      139.75     36.37 o 
   6   0   9        3.47       49.03     26.04 o 
   7   0   9       66.98       66.51     47.37 o 
  -7   1   9      190.21      144.32     29.48 o 
  -6   1   9      559.45      563.23     31.92 o 
  -5   1   9        4.08       16.50     14.05 o 
  -4   1   9      316.81      314.61     35.00 o 
  -3   1   9      243.57      240.56     16.87 o 
  -2   1   9     3211.55     3350.70     57.49 o 
  -1   1   9     1864.51     1960.05     82.93 o 
   0   1   9      476.31      431.22     43.97 o 
   1   1   9      340.32      252.65     15.87 o 
   2   1   9      247.78      252.82     22.36 o 
   3   1   9       63.89       64.94     16.28 o 
   4   1   9      377.49      432.76     42.95 o 
   5   1   9      176.59      245.63     38.53 o 
   6   1   9       22.56       18.30     19.50 o 
  -7   2   9       14.25       38.87     23.61 o 
  -6   2   9        2.00       29.92     12.76 o 
  -5   2   9      345.48      383.79     28.64 o 
  -4   2   9      260.60      221.10     19.59 o 
  -3   2   9     2317.17     2278.01    185.14 o 
  -2   2   9      737.95      840.43     82.87 o 
  -1   2   9     3659.79     3673.33     79.01 o 
   0   2   9     7135.74     7777.08    149.37 o 
   1   2   9        1.30       22.16      9.96 o 
   2   2   9       84.11      103.13     26.70 o 
   3   2   9      938.83     1012.53     63.59 o 
   4   2   9       10.93        1.21      6.64 o 
   5   2   9      151.98      174.89     24.83 o 
   6   2   9        2.04       29.15     37.79 o 
  -7   3   9       71.98       39.44     37.01 o 
  -6   3   9      229.48      199.69     44.78 o 
  -5   3   9      313.04      281.63     26.93 o 
  -4   3   9      774.20      672.90     67.15 o 
  -3   3   9        0.53       13.79     45.79 o 
  -2   3   9     2506.04     2623.58     96.30 o 
  -1   3   9        5.26       13.55      8.82 o 
   0   3   9     1540.62     1668.53     38.50 o 
   1   3   9      282.57      231.49     27.42 o 
   2   3   9      198.92       94.22     34.08 o 
   3   3   9      252.39      259.53     34.00 o 
   4   3   9      109.76       78.58     37.08 o 
   5   3   9       79.06      123.81     55.72 o 
   6   3   9        0.01       22.65     35.36 o 
  -7   4   9      188.42      117.16     62.65 o 
  -6   4   9        7.23       41.29     44.51 o 
  -5   4   9       24.56       28.42      9.04 o 
  -4   4   9      273.82      310.62     54.65 o 
  -3   4   9      608.27      642.18     68.44 o 
  -2   4   9     2295.92     2332.60    118.45 o 
  -1   4   9      926.24      946.10     23.59 o 
   0   4   9     1835.28     1858.91     54.15 o 
   1   4   9     1708.32     1655.80     60.06 o 
   2   4   9       55.79       63.90     24.80 o 
   3   4   9      502.56      643.11     70.37 o 
   4   4   9       78.59      132.88     51.44 o 
   5   4   9       29.82       62.72     39.72 o 
   6   4   9       12.39       34.86     32.36 o 
  -7   5   9      260.32      351.56    112.23 o 
  -6   5   9       48.69       89.59     61.65 o 
  -5   5   9      339.02      315.70     51.29 o 
  -4   5   9      346.86      279.56     34.55 o 
  -3   5   9       29.30      107.53     33.88 o 
  -2   5   9     2275.52     2269.45    109.73 o 
  -1   5   9        4.44       19.79     10.05 o 
   0   5   9       25.45       28.88      9.47 o 
   1   5   9      479.92      502.24     37.13 o 
   2   5   9      117.99      155.88     36.51 o 
   3   5   9      423.55      448.22     68.08 o 
   4   5   9        0.11       24.93     50.08 o 
   5   5   9       24.74       20.22     32.79 o 
  -7   6   9       23.63       24.43     36.43 o 
  -6   6   9        3.54       57.58     44.44 o 
  -5   6   9      150.70       91.23     47.08 o 
  -4   6   9      400.04      428.50     90.73 o 
  -3   6   9      106.81       95.95     32.43 o 
  -2   6   9     1681.38     1703.20    129.74 o 
  -1   6   9      108.80      124.38     16.71 o 
   0   6   9      846.65      853.72     37.34 o 
   1   6   9      378.71      333.06     33.94 o 
   2   6   9        2.83       23.10     18.63 o 
   3   6   9       76.26       24.58     34.86 o 
   4   6   9      243.82      349.63     77.94 o 
   5   6   9        1.66       39.94     32.93 o 
  -7   7   9       80.49       82.59     41.01 o 
  -6   7   9       29.50       76.16     57.15 o 
  -5   7   9       11.57       88.30     46.58 o 
  -4   7   9      763.30      894.79     95.59 o 
  -3   7   9     1392.81     1433.77     62.57 o 
  -2   7   9       87.10       99.88      9.09 o 
  -1   7   9      317.26      318.48     18.02 o 
   0   7   9       37.73       34.38     12.52 o 
   1   7   9       19.21       15.20     16.40 o 
   2   7   9        3.07       28.29     32.43 o 
   3   7   9      137.24      120.45     47.58 o 
   4   7   9        2.81       74.51     49.44 o 
  -5   8   9       14.51       -4.50     37.08 o 
  -4   8   9      115.65       61.87     49.58 o 
  -3   8   9       66.70       53.61     23.29 o 
  -2   8   9      249.74      230.06     20.34 o 
  -1   8   9        1.22       15.71     10.17 o 
   0   8   9       34.31       23.88      9.59 o 
   1   8   9       14.66       13.79     18.07 o 
   2   8   9      285.86      281.90     56.58 o 
   3   8   9       29.62       55.37     43.51 o 
   4   8   9       40.48       27.08     32.36 o 
  -6   9   9        0.26       82.16     37.86 o 
  -5   9   9       72.57      113.52     52.72 o 
  -4   9   9       22.87       17.43     31.65 o 
  -3   9   9      574.10      661.90     63.65 o 
  -2   9   9      113.38      122.15     13.98 o 
  -1   9   9      485.34      511.63     21.75 o 
   0   9   9       33.35       39.10     14.28 o 
   1   9   9       32.38       55.15     41.65 o 
   2   9   9        3.47       -0.71     29.72 o 
   3   9   9        0.12       -1.14     29.72 o 
  -5  10   9       37.90       19.65     31.58 o 
  -4  10   9       61.13       31.08     40.44 o 
  -3  10   9       55.80       80.23     40.65 o 
  -2  10   9        5.89       14.20      9.53 o 
  -1  10   9        5.46        4.00     10.06 o 
   0  10   9       81.22       80.01     32.79 o 
   1  10   9       18.30       28.65     27.79 o 
   2  10   9      139.14      152.95     49.94 o 
  -4  11   9       19.93       17.36     30.15 o 
  -3  11   9      278.82      274.55     69.01 o 
  -2  11   9       56.00       23.22     18.43 o 
  -1  11   9       26.44       46.36     23.08 o 
   0  11   9        0.25       37.72     26.15 o 
   1  11   9       20.92       61.80     40.79 o 
  -3  12   9        3.38       30.79     24.22 o 
   0  12   9       46.37       34.93     23.93 o 
   0 -15  10        7.34       20.50     39.36 o 
   1 -15  10      138.62      129.81     52.79 o 
   2 -15  10       58.36       74.39     31.04 o 
  -1 -14  10        1.22       29.43     40.22 o 
   0 -14  10      117.27       55.01     42.22 o 
   1 -14  10       28.52       53.29     43.36 o 
   2 -14  10      146.19      138.59     43.28 o 
   3 -14  10       16.59       47.01     28.07 o 
   4 -14  10      376.92      380.82     45.55 o 
  -3 -13  10      172.22       88.23     45.51 o 
  -2 -13  10      165.90      175.53     70.73 o 
  -1 -13  10      426.97      522.52    128.95 o 
   0 -13  10      100.54       99.52     36.86 o 
   1 -13  10       97.86      106.16     69.37 o 
   2 -13  10      323.16      279.57     57.55 o 
   3 -13  10       10.06       12.93     21.10 o 
   4 -13  10        4.73       56.90     29.87 o 
   5 -13  10       77.31       24.73     24.00 o 
  -3 -12  10       60.74       84.30     46.44 o 
  -2 -12  10       88.37       94.80     56.72 o 
  -1 -12  10        8.53       44.58     44.79 o 
   0 -12  10        9.22      -10.14     41.29 o 
   1 -12  10       23.40       38.65     45.65 o 
   2 -12  10      578.88      710.55     75.71 o 
   3 -12  10        0.84       32.35     19.16 o 
   4 -12  10      670.04      761.62     65.05 o 
   5 -12  10        0.43       36.76     24.58 o 
  -4 -11  10       11.14       62.30     39.72 o 
  -3 -11  10      885.23      859.79     75.23 o 
  -2 -11  10      565.12      567.67     70.30 o 
  -1 -11  10      255.07      349.77     60.72 o 
   0 -11  10       48.84      118.95     45.94 o 
   1 -11  10      445.01      413.81     65.44 o 
   2 -11  10      370.40      324.03     45.11 o 
   3 -11  10      360.19      335.79     40.39 o 
   4 -11  10        1.06       31.07     33.29 o 
   5 -11  10      340.40      332.86     62.35 o 
   6 -11  10        8.18       39.38     25.97 o 
  -5 -10  10       95.78       75.80     54.94 o 
  -4 -10  10      295.47      281.55     87.23 o 
  -3 -10  10      103.14       94.02     40.08 o 
  -2 -10  10      177.42      152.67     55.72 o 
  -1 -10  10      512.56      475.58     62.15 o 
   0 -10  10       28.71       46.29     45.65 o 
   1 -10  10      439.71      461.53     44.94 o 
   2 -10  10     1009.59     1043.07     99.55 o 
   3 -10  10       24.97       40.41     25.41 o 
   4 -10  10       84.19       95.78     31.83 o 
   5 -10  10       75.07       49.73     30.47 o 
   6 -10  10       50.72       83.81     31.12 o 
  -5  -9  10        0.55       67.94     53.44 o 
  -4  -9  10        2.90       46.01     54.79 o 
  -3  -9  10      977.75      933.30     85.51 o 
  -2  -9  10      546.23      575.24     77.51 o 
  -1  -9  10       60.15       77.87     29.99 o 
   0  -9  10      667.59      670.68     57.94 o 
   1  -9  10     1070.74     1177.49     54.07 o 
   2  -9  10        0.17       14.13     22.04 o 
   3  -9  10     1273.27     1366.50     65.69 o 
   4  -9  10       22.06       19.20     26.18 o 
   5  -9  10      371.98      379.34     52.15 o 
   6  -9  10        8.13       31.90     25.07 o 
  -6  -8  10       63.92       54.47     27.61 o 
  -5  -8  10       70.20       60.80     42.01 o 
  -4  -8  10     1103.42     1155.98     88.44 o 
  -3  -8  10       88.49      145.31     36.79 o 
  -2  -8  10     1045.57      962.20     66.81 o 
  -1  -8  10       52.24       51.06     21.03 o 
   0  -8  10      698.40      663.66     33.05 o 
   1  -8  10      356.75      331.45     26.72 o 
   2  -8  10       16.80       14.55     16.46 o 
   3  -8  10      518.41      485.14     61.61 o 
   4  -8  10       67.02       95.87     50.37 o 
   5  -8  10      182.85      176.15     31.52 o 
   6  -8  10      149.91      140.95     33.06 o 
  -6  -7  10       24.85       27.65     38.86 o 
  -5  -7  10       71.65       46.70     27.56 o 
  -4  -7  10      293.68      222.82     55.87 o 
  -3  -7  10      292.11      380.42     71.23 o 
  -2  -7  10     1549.29     1540.50     60.02 o 
  -1  -7  10      166.07      187.19     32.58 o 
   0  -7  10       10.24       32.65     24.47 o 
   1  -7  10     6939.78     7129.64    107.17 o 
   2  -7  10      614.52      544.62     37.65 o 
   3  -7  10     1109.98     1070.00     46.00 o 
   4  -7  10      370.88      386.71     55.87 o 
   5  -7  10       18.44       35.45     26.33 o 
   6  -7  10       42.67       23.74     23.85 o 
   7  -7  10        2.31       17.34     22.33 o 
  -6  -6  10       23.85        5.20     26.81 o 
  -5  -6  10      722.14      742.69     59.73 o 
  -4  -6  10     1568.48     1807.30    109.30 o 
  -3  -6  10      378.41      361.27     41.32 o 
  -2  -6  10     1381.04     1320.53     58.74 o 
  -1  -6  10        0.61       21.38     20.53 o 
   0  -6  10      140.01      122.66     20.13 o 
   1  -6  10      405.99      416.84     27.19 o 
   2  -6  10       59.74       41.35     13.80 o 
   3  -6  10      519.71      575.15     33.17 o 
   4  -6  10      341.53      411.60     36.10 o 
   5  -6  10        1.05       -4.37     23.68 o 
   6  -6  10      318.88      315.48     67.51 o 
   7  -6  10       49.65       46.59     22.87 o 
  -6  -5  10        2.79       15.41     31.96 o 
  -5  -5  10       20.28       19.81     29.52 o 
  -4  -5  10      256.62      275.95     35.23 o 
  -3  -5  10       11.55        8.29     42.01 o 
  -2  -5  10     1242.48     1207.48     53.66 o 
  -1  -5  10      399.76      369.49     32.74 o 
   0  -5  10      126.47      156.06     20.86 o 
   1  -5  10      583.09      491.12     30.38 o 
   2  -5  10     2509.13     2299.82     86.97 o 
   3  -5  10     1859.49     2001.07     58.97 o 
   4  -5  10       39.07       57.69     21.00 o 
   5  -5  10       39.86       60.60     21.61 o 
   6  -5  10       84.30       81.25     29.33 o 
   7  -5  10       93.75       69.13     23.21 o 
  -7  -4  10       12.43       67.38     35.22 o 
  -6  -4  10      283.66      343.44     52.36 o 
  -5  -4  10      698.39      820.61     75.63 o 
  -4  -4  10     2211.74     2160.51    102.16 o 
  -3  -4  10     1596.67     1679.49     64.33 o 
  -2  -4  10      166.66      187.86     25.72 o 
  -1  -4  10        3.23       30.49     30.75 o 
   0  -4  10     4232.76     4063.84    119.09 o 
   1  -4  10      628.74      636.83     41.45 o 
   2  -4  10      480.63      459.48     27.69 o 
   3  -4  10      221.41      249.77     24.19 o 
   4  -4  10        1.39        0.17     19.87 o 
   5  -4  10       71.04       43.76     21.53 o 
   6  -4  10       10.18       13.61     24.90 o 
   7  -4  10       73.53       50.75     21.66 o 
  -7  -3  10       34.16       29.09     39.54 o 
  -6  -3  10       18.24       42.58     32.36 o 
  -5  -3  10      648.05      624.43     70.97 o 
  -4  -3  10       35.46       81.76     32.85 o 
  -3  -3  10        1.46       19.35     24.76 o 
  -2  -3  10      784.19      745.43     46.40 o 
  -1  -3  10       56.02      103.73     24.22 o 
   0  -3  10      368.59      300.32     25.56 o 
   1  -3  10     1147.58     1007.80     58.26 o 
   2  -3  10     9545.13    10040.08     89.70 o 
   3  -3  10       12.75       29.57     16.24 o 
   4  -3  10      969.95      992.43     56.91 o 
   5  -3  10       28.92       39.89     25.25 o 
   6  -3  10       11.01       15.49     20.90 o 
   7  -3  10       15.59       17.54     17.53 o 
  -7  -2  10        0.90       41.12     26.86 o 
  -6  -2  10      140.40      120.01     50.80 o 
  -5  -2  10      961.83      971.58     43.96 o 
  -4  -2  10       88.96       96.18     18.84 o 
  -3  -2  10     2977.13     3074.88    176.99 o 
  -2  -2  10       27.28       16.48     18.18 o 
  -1  -2  10       12.32       21.22     18.16 o 
   0  -2  10     2787.62     2707.16     53.02 o 
   1  -2  10      102.75      111.05     19.02 o 
   2  -2  10      437.97      436.91     30.55 o 
   3  -2  10     1553.04     1466.55     43.78 o 
   4  -2  10        6.02       11.14     14.22 o 
   5  -2  10      896.51      861.07     74.07 o 
   6  -2  10      109.66       64.61     25.18 o 
   7  -2  10       34.03       21.87     17.53 o 
  -7  -1  10        8.26       23.78     26.32 o 
  -6  -1  10        0.51       16.28     15.86 o 
  -5  -1  10      237.03      227.91     28.15 o 
  -4  -1  10       39.89       53.86     20.51 o 
  -3  -1  10       69.18       67.59     15.30 o 
  -2  -1  10     2882.07     2987.56     59.43 o 
  -1  -1  10       41.45        7.93     25.58 o 
   0  -1  10     4094.23     4311.81     76.47 o 
   1  -1  10      433.16      375.70     32.95 o 
   2  -1  10     2344.66     2453.42     50.80 o 
   3  -1  10       45.23       60.55     15.53 o 
   4  -1  10        6.64        4.93     11.94 o 
   5  -1  10       23.37       32.12     19.40 o 
   6  -1  10      304.98      309.68    134.13 o 
  -7   0  10       77.23      100.72     27.83 o 
  -6   0  10      287.88      373.87     36.73 o 
  -5   0  10      401.57      436.99     33.15 o 
  -4   0  10      940.07      945.23     40.61 o 
  -3   0  10     5777.22     5789.41    142.43 o 
  -2   0  10     1955.75     2170.00     78.41 o 
  -1   0  10       12.24       14.33     14.28 o 
   0   0  10      948.01      974.90     44.69 o 
   2   0  10      318.44      323.14     21.49 o 
   3   0  10      627.07      629.00     26.47 o 
   4   0  10       72.05       70.28     16.55 o 
   5   0  10      319.24      379.45     34.14 o 
   6   0  10        4.26       15.62     22.11 o 
  -7   1  10       58.17       69.07     21.60 o 
  -6   1  10      140.73      140.03     19.87 o 
  -5   1  10      178.42      173.31     20.47 o 
  -4   1  10      164.18      163.75     16.57 o 
  -3   1  10        5.24       26.16     13.18 o 
  -2   1  10       67.91       58.86     10.02 o 
  -1   1  10      159.16      131.89     13.15 o 
   0   1  10     7048.04     7061.23    258.90 o 
   1   1  10      154.05      129.40     32.61 o 
   2   1  10      788.04      767.06     29.24 o 
   3   1  10       17.94       24.35     13.48 o 
   4   1  10       92.30       86.03     14.57 o 
   5   1  10       35.72       53.02     20.55 o 
   6   1  10      137.83       56.51     39.44 o 
  -7   2  10      212.98      212.46     73.73 o 
  -6   2  10      136.26       89.40     27.67 o 
  -5   2  10      547.30      551.70     29.37 o 
  -4   2  10      610.65      615.29     28.85 o 
  -3   2  10       11.03        1.43     50.29 o 
  -2   2  10        0.56      -25.58     37.86 o 
  -1   2  10     1862.45     1789.38     32.60 o 
   0   2  10      151.97      166.01     14.41 o 
   1   2  10     2418.59     2501.07     53.66 o 
   2   2  10        1.26       17.68     21.80 o 
   3   2  10      235.57      180.04     71.40 o 
   4   2  10        1.93       35.08     33.29 o 
   5   2  10        7.26       19.44     15.82 o 
   6   2  10       19.89       45.36     30.08 o 
  -7   3  10       38.24      -15.79     39.79 o 
  -6   3  10      989.09     1073.88    119.91 o 
  -5   3  10      529.18      508.88     43.91 o 
  -4   3  10      605.50      501.66     67.73 o 
  -3   3  10      154.67      101.52     32.51 o 
  -2   3  10      154.84      256.83     45.29 o 
  -1   3  10      787.99      809.57     21.23 o 
   0   3  10      359.98      346.84     20.02 o 
   1   3  10     1658.20     1741.79     68.07 o 
   2   3  10        1.05       26.07     25.88 o 
   3   3  10       45.65       36.08     22.01 o 
   4   3  10      343.00      329.34     52.37 o 
   5   3  10        2.05       59.08     53.01 o 
   6   3  10       85.38       11.86     34.86 o 
  -7   4  10        3.58       53.29     64.01 o 
  -6   4  10       55.17      128.31     60.94 o 
  -5   4  10      290.59      249.76     58.65 o 
  -4   4  10      328.63      281.83     51.87 o 
  -3   4  10       26.84       96.66     45.79 o 
  -2   4  10        0.20       63.22     33.36 o 
  -1   4  10     2394.54     2488.53     60.84 o 
   0   4  10     1878.52     1868.58     49.56 o 
   1   4  10     1539.04     1630.24    126.16 o 
   2   4  10      709.47      796.74     52.31 o 
   3   4  10       35.61       37.51     34.36 o 
   4   4  10       15.34       50.22     46.44 o 
   5   4  10        2.59       -7.72     34.72 o 
  -7   5  10       64.16       22.72     37.93 o 
  -6   5  10      280.24      258.83     76.66 o 
  -5   5  10      177.21      186.67     63.01 o 
  -4   5  10       29.82       65.94     42.79 o 
  -3   5  10      299.57      455.58     74.01 o 
  -2   5  10        4.67        7.07     31.58 o 
  -1   5  10      388.91      366.85     20.16 o 
   0   5  10       36.46       29.08     10.84 o 
   1   5  10       56.61       78.26     26.86 o 
   2   5  10      106.49      102.40     37.11 o 
   3   5  10       86.11       80.44     34.29 o 
   4   5  10      221.99      101.02     36.08 o 
   5   5  10       66.22       37.36     43.08 o 
  -7   6  10       10.63       33.86     51.15 o 
  -6   6  10      139.06      156.03     60.65 o 
  -5   6  10        6.40       68.87     45.79 o 
  -4   6  10       13.17       23.72     42.65 o 
  -3   6  10      433.35      378.99     62.44 o 
  -2   6  10      237.86      206.82     45.86 o 
  -1   6  10      987.95     1112.28     77.99 o 
   0   6  10      187.30      187.98     15.41 o 
   1   6  10       26.24       18.93     17.29 o 
   2   6  10      302.78      297.98     47.51 o 
   4   6  10        0.45       35.08     46.08 o 
  -6   7  10      124.43       99.23     41.29 o 
  -5   7  10      190.35      220.04     66.37 o 
  -4   7  10       29.18       20.79     39.72 o 
  -3   7  10       82.06       64.87     21.17 o 
  -2   7  10       39.74       34.28      5.40 o 
  -1   7  10        2.82       16.82      9.57 o 
   0   7  10      165.78      212.43     23.32 o 
   1   7  10      290.08      220.12     25.01 o 
   2   7  10      134.28       76.37     31.93 o 
   3   7  10       20.69       20.15     30.22 o 
   4   7  10        2.74       27.29     32.22 o 
  -6   8  10       31.82       23.86     35.65 o 
  -5   8  10        8.01       41.86     37.01 o 
  -4   8  10       73.08       77.08     35.29 o 
  -3   8  10      127.81       99.43     25.25 o 
  -2   8  10      672.05      614.17     31.21 o 
  -1   8  10      413.02      369.57     19.41 o 
   0   8  10      493.84      482.89     62.60 o 
   1   8  10       74.90       45.41     18.95 o 
   2   8  10       18.91       10.29     28.22 o 
   3   8  10       50.81       78.23     44.36 o 
  -5   9  10      169.35       86.23     39.86 o 
  -4   9  10        2.11       41.44     41.79 o 
  -3   9  10        0.06       54.37     36.22 o 
  -2   9  10       42.42       36.00     10.00 o 
  -1   9  10       60.12       97.84     14.48 o 
   0   9  10       28.67       36.00     16.54 o 
   1   9  10       58.92      108.66     42.94 o 
   2   9  10        6.20       29.15     30.58 o 
   3   9  10       38.16       80.16     44.86 o 
  -5  10  10       85.91      105.02     44.94 o 
  -4  10  10       11.57       20.65     30.58 o 
  -3  10  10       10.01       38.65     25.79 o 
  -2  10  10      288.08      320.63     57.01 o 
  -1  10  10       34.12       50.75     14.59 o 
   0  10  10       73.23       96.16     27.43 o 
   1  10  10       10.90       19.79     38.08 o 
   2  10  10        5.34       47.65     28.86 o 
  -4  11  10        0.22       13.93     27.00 o 
  -3  11  10        9.22       20.57     29.22 o 
  -2  11  10       41.20       30.58     18.36 o 
   0  11  10       11.56       14.57     18.36 o 
   1  11  10        2.33       14.65     32.86 o 
   1 -15  11       26.89       15.79     38.79 o 
   2 -15  11       37.05       44.88     24.95 o 
  -1 -14  11       16.81       95.44     41.58 o 
   0 -14  11      358.44      384.92    104.87 o 
   1 -14  11        6.30       73.73     41.01 o 
   2 -14  11      312.39      396.46    100.70 o 
   3 -14  11      152.81      133.06     52.08 o 
  -2 -13  11      805.22      717.33     88.66 o 
  -1 -13  11       77.25       52.58     42.29 o 
   0 -13  11      501.27      574.88    104.66 o 
   1 -13  11       64.24      121.95     45.29 o 
   2 -13  11       14.59       42.31     24.88 o 
   3 -13  11       45.05       81.38     29.97 o 
   4 -13  11        1.61       44.04     28.17 o 
  -3 -12  11        3.36       37.29     57.30 o 
  -2 -12  11       95.01       87.09     44.29 o 
  -1 -12  11        0.52       27.65     40.79 o 
   0 -12  11      707.82      828.07     81.80 o 
   1 -12  11      455.56      303.91     57.80 o 
   2 -12  11       70.37       45.30     45.54 o 
   3 -12  11      199.03      177.56     45.65 o 
   4 -12  11       60.70       51.22     35.65 o 
   5 -12  11      121.06      157.35     36.90 o 
  -4 -11  11        0.97       34.01     37.93 o 
  -3 -11  11       19.26      -13.79     42.86 o 
  -2 -11  11      429.90      348.99     76.08 o 
  -1 -11  11      688.08      648.82     78.51 o 
   0 -11  11      207.02      204.53     56.08 o 
   1 -11  11      255.26      246.11     63.51 o 
   2 -11  11      134.51      123.88     41.27 o 
   3 -11  11      455.48      389.02     50.92 o 
   4 -11  11      159.63      107.80     32.19 o 
   5 -11  11       87.85       94.73     37.08 o 
  -5 -10  11        0.56       74.80     53.29 o 
  -4 -10  11        5.18      -38.15     38.15 o 
  -3 -10  11      273.78      292.19     65.51 o 
  -2 -10  11      159.36      180.10     58.65 o 
  -1 -10  11       29.40       75.37     58.94 o 
   0 -10  11      186.19      137.52     47.94 o 
   1 -10  11       24.77       25.02     28.89 o 
   2 -10  11        7.36      -21.15     25.46 o 
   3 -10  11      229.08      218.68     34.65 o 
   4 -10  11      796.46      751.81     50.72 o 
   5 -10  11        0.87       15.04     30.97 o 
   6 -10  11      167.58      128.06     37.90 o 
  -5  -9  11       95.59      105.52     50.94 o 
  -4  -9  11       32.68       13.29     40.01 o 
  -3  -9  11      698.91      720.48     77.01 o 
  -2  -9  11      592.90      457.08     89.09 o 
  -1  -9  11     1772.39     1721.15    143.10 o 
   0  -9  11      554.87      424.26     65.48 o 
   1  -9  11      683.47      647.91     38.97 o 
   2  -9  11     1154.33     1291.78     96.70 o 
   3  -9  11       58.50       36.64     25.23 o 
   4  -9  11      276.21      304.39     44.61 o 
   5  -9  11       14.81       42.45     26.49 o 
   6  -9  11       23.15       29.02     24.37 o 
  -5  -8  11       16.39       60.37     60.44 o 
  -4  -8  11       42.89       54.58     40.94 o 
  -3  -8  11      899.60      900.72     81.80 o 
  -2  -8  11       68.74       47.71     28.97 o 
  -1  -8  11      511.84      488.63     37.66 o 
   0  -8  11      261.20      288.16     27.59 o 
   1  -8  11      194.42      170.16     23.70 o 
   2  -8  11     1853.01     1990.31     92.04 o 
   3  -8  11        2.59       30.05     25.97 o 
   4  -8  11      734.00      899.52     73.30 o 
   5  -8  11        3.42       -4.07     25.50 o 
   6  -8  11      134.51      183.39     44.36 o 
  -6  -7  11       21.39       53.12     29.86 o 
  -5  -7  11       53.24       98.79     47.72 o 
  -4  -7  11        2.01       37.51     53.72 o 
  -3  -7  11      696.27      666.75     73.16 o 
  -2  -7  11      146.63      143.54     27.76 o 
  -1  -7  11     8992.58     9244.94    254.91 o 
   0  -7  11        3.80       40.71     24.34 o 
   1  -7  11      126.45       98.44     19.62 o 
   2  -7  11       61.38       63.15     16.75 o 
   3  -7  11     1079.87     1023.13     43.43 o 
   4  -7  11       78.91       84.09     35.76 o 
   5  -7  11      293.80      379.78     44.32 o 
   6  -7  11        8.07        1.89     22.68 o 
  -6  -6  11      221.30      144.60     58.65 o 
  -5  -6  11        1.65       32.57     35.70 o 
  -4  -6  11       14.98       42.22     39.58 o 
  -3  -6  11      194.94      209.89     33.69 o 
  -2  -6  11     2012.79     1933.08     75.77 o 
  -1  -6  11      336.86      344.19     33.06 o 
   0  -6  11     1340.93     1381.31     49.22 o 
   1  -6  11     1785.86     1695.73    103.05 o 
   2  -6  11     1968.82     1852.52     80.01 o 
   3  -6  11       12.59       49.59     18.18 o 
   4  -6  11      555.78      656.21     38.74 o 
   5  -6  11       71.25      124.22     28.83 o 
   6  -6  11        1.83       37.61     27.38 o 
  -6  -5  11       35.51       41.82     33.65 o 
  -5  -5  11        4.74       18.44     29.52 o 
  -4  -5  11       47.60       60.49     26.04 o 
  -3  -5  11     2022.52     1971.21    172.85 o 
  -2  -5  11      883.86      910.62     58.17 o 
  -1  -5  11     1551.69     1615.55     84.80 o 
   0  -5  11       89.20       49.45     17.37 o 
   1  -5  11      309.86      260.53     40.74 o 
   2  -5  11       76.76       51.58     15.08 o 
   3  -5  11     2118.35     2358.13     68.71 o 
   4  -5  11      264.34      213.19     27.90 o 
   5  -5  11      667.91      767.97     63.99 o 
   6  -5  11        1.93       20.94     19.11 o 
   7  -5  11       30.22       42.46     23.31 o 
  -7  -4  11       86.63       87.57     32.99 o 
  -6  -4  11       75.99       55.01     35.79 o 
  -5  -4  11      120.74      114.79     50.84 o 
  -4  -4  11      418.92      416.83     44.04 o 
  -3  -4  11      368.91      377.14     60.47 o 
  -2  -4  11     2019.31     1913.12     65.55 o 
  -1  -4  11      688.66      779.76     50.43 o 
   0  -4  11      436.91      432.64     32.71 o 
   1  -4  11      219.68      248.96     28.71 o 
   2  -4  11      813.51      814.83     50.86 o 
   3  -4  11      515.43      501.98     27.90 o 
   4  -4  11       77.26       71.32     14.59 o 
   5  -4  11       70.66       92.83     22.02 o 
   6  -4  11      189.39      204.39     62.08 o 
   7  -4  11       32.17       49.07     18.70 o 
  -7  -3  11       40.58       39.79     24.98 o 
  -6  -3  11        1.26        3.64     27.08 o 
  -5  -3  11      416.78      421.85     80.49 o 
  -4  -3  11      596.56      615.28     55.04 o 
  -3  -3  11     1243.12     1244.57    117.16 o 
  -2  -3  11     4213.51     4452.45    114.81 o 
  -1  -3  11      502.99      513.51     36.68 o 
   0  -3  11      375.89      278.41     34.25 o 
   1  -3  11     3558.30     3563.60    107.59 o 
   2  -3  11       58.41       61.52     16.77 o 
   3  -3  11     3433.73     3362.15     94.99 o 
   4  -3  11       47.52       34.85     14.85 o 
   5  -3  11      127.12      103.25     39.47 o 
   6  -3  11        5.58       31.10     29.65 o 
  -7  -2  11      115.58       98.81     34.86 o 
  -6  -2  11        1.88       34.18     18.30 o 
  -5  -2  11       44.15       43.00     18.41 o 
  -4  -2  11     4034.74     4449.58    166.90 o 
  -3  -2  11     1487.69     1587.02     90.23 o 
  -2  -2  11     4824.82     5002.32     90.23 o 
  -1  -2  11      569.17      668.24     50.76 o 
   0  -2  11        1.54        9.85     11.61 o 
   1  -2  11       61.88       69.55     13.42 o 
   2  -2  11      358.97      310.92     20.28 o 
   3  -2  11     1211.40     1250.71     53.28 o 
   4  -2  11       35.80       56.53     20.78 o 
   5  -2  11      240.99      219.25     29.18 o 
   6  -2  11       22.89       37.48     26.68 o 
  -7  -1  11       40.59       70.44     29.71 o 
  -6  -1  11       36.81       39.98     17.69 o 
  -5  -1  11      123.84      109.84     18.63 o 
  -4  -1  11      358.88      412.72     31.16 o 
  -3  -1  11       26.09       66.27     17.31 o 
  -2  -1  11     1626.69     1621.98     44.42 o 
  -1  -1  11      350.10      390.80     37.92 o 
   0  -1  11       22.21       20.50     16.75 o 
   2  -1  11      546.35      519.83     30.36 o 
   3  -1  11      259.50      286.04     25.61 o 
   4  -1  11      828.36      849.25     41.23 o 
   5  -1  11       29.26       33.17     19.41 o 
   6  -1  11      171.14      144.74     42.11 o 
  -7   0  11       11.88       27.77     17.26 o 
  -6   0  11       39.56       47.92     23.11 o 
  -5   0  11      180.65      202.99     27.44 o 
  -4   0  11      403.75      388.66     25.71 o 
  -3   0  11     3300.53     3391.60     84.18 o 
  -2   0  11       47.68       37.83     26.18 o 
  -1   0  11     1878.56     1887.23     42.99 o 
   0   0  11      945.69     1075.52     95.02 o 
   1   0  11        4.69       19.13     11.90 o 
   2   0  11      509.86      454.74     33.71 o 
   3   0  11      325.82      284.85     23.71 o 
   4   0  11       14.49       10.73     10.52 o 
   5   0  11        1.35       39.30     19.34 o 
   6   0  11        8.11       37.58     37.22 o 
  -7   1  11        3.34       46.22     40.08 o 
  -6   1  11       74.78       53.94     16.19 o 
  -5   1  11      104.87      100.39     14.77 o 
  -4   1  11        5.20       34.86     25.61 o 
  -3   1  11      101.24       94.85     11.92 o 
  -2   1  11      335.72      320.07     41.12 o 
  -1   1  11        0.69       14.63     12.23 o 
   0   1  11      104.36       86.14     58.80 o 
   1   1  11      145.48      115.08     22.23 o 
   2   1  11     1762.60     1717.44     45.34 o 
   3   1  11       61.31       47.56     12.14 o 
   4   1  11      920.70     1012.51     56.14 o 
   5   1  11       42.24       26.83     17.40 o 
   6   1  11       24.37       47.37     37.01 o 
  -7   2  11        8.28       20.36     38.94 o 
  -6   2  11       49.77       79.61     21.85 o 
  -5   2  11      873.13      944.62     53.22 o 
  -4   2  11     1438.67     1453.14     85.55 o 
  -3   2  11     2194.40     2254.02    119.73 o 
  -2   2  11       20.09       20.27      7.82 o 
  -1   2  11      343.42      343.58     16.75 o 
   0   2  11      190.04      162.23     17.48 o 
   1   2  11       64.98       55.18     18.59 o 
   2   2  11      138.48      243.68     37.55 o 
   3   2  11        8.03       23.65     21.77 o 
   4   2  11       11.26       26.50     36.65 o 
   5   2  11       83.81      214.68     56.22 o 
   6   2  11        0.88       -7.22     32.86 o 
  -7   3  11       22.66       29.93     43.72 o 
  -6   3  11       14.81       24.08     18.61 o 
  -5   3  11        1.65       28.43     71.94 o 
  -4   3  11       41.17       99.73     52.65 o 
  -3   3  11        9.75       35.58     47.51 o 
  -2   3  11       93.44       96.87     39.22 o 
  -1   3  11      144.22      130.83     15.91 o 
   0   3  11     2586.81     2657.12     66.06 o 
   1   3  11      763.85      774.96     42.41 o 
   2   3  11     1615.37     1731.37     84.24 o 
   3   3  11      116.94      141.67     45.22 o 
   4   3  11       63.06      101.30     34.93 o 
   5   3  11       11.79       18.15     36.29 o 
  -7   4  11       36.51        8.50     39.51 o 
  -6   4  11       49.45      105.52     66.58 o 
  -5   4  11     1449.68     1632.27    114.66 o 
  -4   4  11      201.59      186.25     51.87 o 
  -3   4  11     1454.97     1629.49    122.23 o 
  -2   4  11       46.54       21.07     32.86 o 
  -1   4  11       83.87      120.43     27.34 o 
   0   4  11       17.39       30.05     14.40 o 
   1   4  11     1559.17     1603.16     78.23 o 
   2   4  11       15.71       37.85     22.63 o 
   3   4  11      143.08       88.66     35.58 o 
   4   4  11       20.11       86.73     49.58 o 
   5   4  11       28.48       45.94     33.79 o 
  -7   5  11        0.06      -19.79     37.15 o 
  -6   5  11        0.35       41.15     43.36 o 
  -5   5  11       55.16       26.93     48.08 o 
  -4   5  11      252.57      250.90     60.30 o 
  -3   5  11        2.84       -0.14     41.29 o 
  -2   5  11       22.39       39.29     48.29 o 
  -1   5  11      240.54      266.19     24.53 o 
   0   5  11      269.56      291.70     28.86 o 
   1   5  11       13.10       48.69     34.61 o 
   2   5  11      297.87      313.68     43.16 o 
   3   5  11      183.72      162.46     35.22 o 
   4   5  11        1.27       73.94     38.22 o 
   5   5  11        0.00       30.08     32.29 o 
  -6   6  11       34.51       24.93     37.36 o 
  -5   6  11      413.23      418.64     79.23 o 
  -4   6  11      327.11      443.36     70.01 o 
  -3   6  11       58.94       75.01     33.58 o 
  -2   6  11      404.78      529.87     64.94 o 
  -1   6  11      155.57      121.88     14.81 o 
   0   6  11      134.75      130.01     15.41 o 
   1   6  11       28.69       61.15     24.53 o 
   2   6  11        0.82       37.29     41.22 o 
   3   6  11       76.81      115.52     29.86 o 
   4   6  11        2.27        3.29     29.86 o 
  -6   7  11        5.89       66.23     48.94 o 
  -5   7  11        4.26      -24.58     37.01 o 
  -4   7  11      360.31      380.85     72.15 o 
  -3   7  11      161.72      142.24     32.72 o 
  -2   7  11      169.40      199.18     43.22 o 
  -1   7  11       61.14       59.64     15.71 o 
   0   7  11       78.10       59.62      9.67 o 
   1   7  11      208.00      186.85     30.28 o 
   2   7  11       37.22       23.58     29.72 o 
   3   7  11       63.39       81.94     35.86 o 
   4   7  11        7.91       11.50     34.29 o 
  -6   8  11       49.97      100.80     42.15 o 
  -5   8  11      125.24       92.23     55.51 o 
  -4   8  11       84.32       91.59     35.72 o 
  -3   8  11       98.89       75.80     32.01 o 
  -2   8  11       74.27       68.75      8.10 o 
  -1   8  11      274.43      283.80     28.99 o 
   0   8  11       43.90       32.66      7.82 o 
   1   8  11      330.78      237.76     95.52 o 
   2   8  11       96.07       91.52     33.72 o 
   3   8  11       61.49      109.66     50.58 o 
  -5   9  11      180.33      220.82     49.37 o 
  -4   9  11      149.34      115.45     42.08 o 
  -3   9  11       22.79       69.87     36.93 o 
  -2   9  11       50.17       32.91     14.65 o 
  -1   9  11      126.51      129.49     25.08 o 
   0   9  11        0.71       18.15     20.00 o 
   1   9  11       93.87       48.37     25.43 o 
   2   9  11        0.82       42.15     27.86 o 
  -4  10  11      211.38      304.62     56.87 o 
  -3  10  11       11.01        9.86     21.86 o 
  -2  10  11       54.47       35.08     24.50 o 
  -1  10  11       94.92       44.94     18.07 o 
   0  10  11      171.58      141.24     34.29 o 
   1  10  11       34.38       43.94     23.50 o 
  -3  11  11       30.05       14.15     18.79 o 
  -1 -14  12       37.94       47.58     37.51 o 
   0 -14  12       12.39       35.51     43.01 o 
   1 -14  12      763.68      769.49     78.37 o 
   2 -14  12       12.78       47.29     31.24 o 
   3 -14  12      173.52      175.35     38.50 o 
  -2 -13  12       69.66      136.17     64.80 o 
  -1 -13  12      107.88       90.80     43.72 o 
   0 -13  12       79.59       87.94     42.29 o 
   1 -13  12        3.29       30.72     42.36 o 
   2 -13  12      355.99      241.45     78.05 o 
   3 -13  12      159.39      135.00     42.51 o 
   4 -13  12      153.54      108.67     42.09 o 
  -3 -12  12        2.03       56.87     54.44 o 
  -2 -12  12      236.41      202.53     71.15 o 
  -1 -12  12      387.20      469.65     81.94 o 
   0 -12  12       20.90       76.87     45.36 o 
   1 -12  12      643.36      729.34    104.30 o 
   2 -12  12       95.10       92.73     32.14 o 
   3 -12  12       93.36       63.96     29.41 o 
   4 -12  12       55.31       36.30     25.45 o 
   5 -12  12       67.81      108.88     55.33 o 
  -4 -11  12      122.66       91.44     40.79 o 
  -3 -11  12      167.34      196.82     73.16 o 
  -2 -11  12        8.60       78.51     56.30 o 
  -1 -11  12       21.11        3.57     44.36 o 
   0 -11  12      367.29      376.42     62.15 o 
   1 -11  12       13.05       18.29     42.29 o 
   2 -11  12      564.05      481.37     58.57 o 
   3 -11  12      165.09      113.61     32.93 o 
   4 -11  12      243.41      244.38     75.33 o 
   5 -11  12       22.85       63.95     44.76 o 
  -4 -10  12       63.37       78.30     40.36 o 
  -3 -10  12        4.92       83.80     58.58 o 
  -2 -10  12      133.38       68.37     46.72 o 
  -1 -10  12       21.71       14.15     41.65 o 
   0 -10  12      105.83      244.90     63.94 o 
   1 -10  12      262.80      201.61     59.72 o 
   2 -10  12      777.18      856.48    106.88 o 
   3 -10  12       59.45       63.15     27.17 o 
   4 -10  12      192.71      209.35     38.61 o 
   5 -10  12      262.78      286.87     56.73 o 
   6 -10  12        1.96       16.94     23.84 o 
  -5  -9  12      234.03      206.25     55.15 o 
  -4  -9  12      155.95      173.17     63.51 o 
  -3  -9  12      194.45      188.96     47.37 o 
  -2  -9  12      458.02      550.45     75.73 o 
  -1  -9  12      173.98      137.24     49.08 o 
   0  -9  12     2385.01     2507.35    191.25 o 
   1  -9  12        2.22      137.02     65.65 o 
   2  -9  12      521.02      524.90     90.34 o 
   3  -9  12       35.28       37.98     23.27 o 
   4  -9  12        5.54       12.90     24.31 o 
   5  -9  12      242.07      285.79     49.85 o 
   6  -9  12       31.94       85.31     38.65 o 
  -5  -8  12      243.73      306.55     89.66 o 
  -4  -8  12        0.23       19.36     38.72 o 
  -3  -8  12       40.45       57.58     43.72 o 
  -2  -8  12       44.01       48.08     43.58 o 
  -1  -8  12       29.85       39.59     20.37 o 
   0  -8  12     3905.03     4207.29    130.40 o 
   1  -8  12      536.42      504.29     41.91 o 
   2  -8  12     1661.62     1574.31     74.53 o 
   3  -8  12     1328.17     1393.57     69.36 o 
   4  -8  12       13.90       18.53     27.57 o 
   5  -8  12      433.73      604.32     67.36 o 
   6  -8  12       50.53       43.59     26.18 o 
  -6  -7  12       26.00       53.41     61.33 o 
  -5  -7  12      470.71      484.01     98.16 o 
  -4  -7  12        4.07       81.73     38.36 o 
  -3  -7  12      189.17      264.47     59.65 o 
  -2  -7  12     1291.39     1360.45     60.74 o 
  -1  -7  12     1348.72     1276.95     53.77 o 
   0  -7  12     2519.53     2548.51     71.65 o 
   1  -7  12     1914.05     2015.84    116.46 o 
   2  -7  12       55.88       51.17     14.56 o 
   3  -7  12     1073.48     1022.81     54.28 o 
   4  -7  12      235.61      196.62     31.84 o 
   5  -7  12      342.94      391.48     49.19 o 
   6  -7  12        1.72       20.12     25.84 o 
  -6  -6  12       87.82      142.17     54.51 o 
  -5  -6  12       87.12      129.46     41.97 o 
  -4  -6  12       61.93      107.52     58.44 o 
  -3  -6  12      551.46      574.28     49.44 o 
  -2  -6  12      136.53      136.80     33.79 o 
  -1  -6  12      451.78      453.45     56.61 o 
   0  -6  12     2870.40     2923.76     82.94 o 
   1  -6  12        0.33       43.22     20.30 o 
   2  -6  12      280.79      253.90     31.52 o 
   3  -6  12       16.16       74.37     22.54 o 
   4  -6  12      300.59      433.73     62.30 o 
   5  -6  12       88.93      119.38     36.36 o 
   6  -6  12      378.32      394.24     69.33 o 
  -6  -5  12       72.17      132.77     35.41 o 
  -5  -5  12      552.17      574.60     52.82 o 
  -4  -5  12      197.38      175.31     26.17 o 
  -3  -5  12       21.87       31.61     28.04 o 
  -2  -5  12     1130.20     1005.75     49.35 o 
  -1  -5  12     4734.73     4884.30    122.51 o 
   0  -5  12      586.79      556.81     31.95 o 
   1  -5  12     3253.97     2907.37    154.20 o 
   2  -5  12       77.01      105.53     18.62 o 
   3  -5  12      751.50      721.82     34.25 o 
   4  -5  12       83.65       73.31     28.80 o 
   5  -5  12       11.36       41.40     26.70 o 
   6  -5  12       45.34       71.64     24.25 o 
  -7  -4  12        8.70       -8.79     27.86 o 
  -6  -4  12      676.02      654.33     79.87 o 
  -5  -4  12       75.93      102.66     30.58 o 
  -4  -4  12      185.24      152.65     63.15 o 
  -3  -4  12       18.39       75.17     31.74 o 
  -2  -4  12        7.86       71.23     30.22 o 
  -1  -4  12      155.86      112.36     50.79 o 
   0  -4  12      125.95      119.73     19.80 o 
   1  -4  12      118.11       92.03     18.29 o 
   2  -4  12      273.83      314.27     28.37 o 
   3  -4  12       65.36      111.14     18.83 o 
   4  -4  12     1125.31     1116.14     50.88 o 
   5  -4  12       22.62       33.11     14.86 o 
   6  -4  12      237.46      239.40     61.86 o 
  -7  -3  12       10.02       45.50     29.61 o 
  -6  -3  12       75.20       73.77     33.86 o 
  -5  -3  12        4.11       63.84     25.14 o 
  -4  -3  12      226.88      251.35     28.41 o 
  -3  -3  12     1071.97     1153.53    153.78 o 
  -2  -3  12      934.73      848.68     44.14 o 
  -1  -3  12     5373.02     5793.68    105.33 o 
   0  -3  12        1.93       27.89     13.70 o 
   1  -3  12     3323.57     3294.12    129.24 o 
   2  -3  12      189.81      213.99     20.53 o 
   3  -3  12       65.87       54.62     17.31 o 
   4  -3  12        3.99       20.29     12.52 o 
   5  -3  12       38.70       27.72     16.48 o 
   6  -3  12       17.64       10.75     16.98 o 
  -7  -2  12       89.90       87.93     28.28 o 
  -6  -2  12      534.61      631.10     82.37 o 
  -5  -2  12       17.74        9.03     17.02 o 
  -4  -2  12      130.52       94.28     20.75 o 
  -3  -2  12        3.89       55.79     23.50 o 
  -2  -2  12      714.67      799.02     37.11 o 
  -1  -2  12      566.97      625.48     35.94 o 
   0  -2  12     1158.14     1098.09     60.67 o 
   1  -2  12       53.50       60.32     15.93 o 
   2  -2  12     1613.88     1606.91     61.72 o 
   3  -2  12        3.82       11.17     10.54 o 
   4  -2  12      854.64      841.40     43.85 o 
   5  -2  12       94.01       83.39     19.02 o 
   6  -2  12       90.31       84.63     21.91 o 
  -7  -1  12        1.97       28.73     20.88 o 
  -6  -1  12       39.31       53.10     17.82 o 
  -5  -1  12       11.06       27.96     17.06 o 
  -4  -1  12     1129.64     1197.55     53.91 o 
  -3  -1  12     2265.06     2391.58    119.28 o 
  -2  -1  12      439.72      434.92     28.24 o 
  -1  -1  12     4066.85     4265.67     79.41 o 
   0  -1  12     4369.49     4689.08    164.99 o 
   1  -1  12        7.86       24.30     16.23 o 
   2  -1  12      113.52      101.58     18.19 o 
   3  -1  12      651.75      615.05     50.98 o 
   4  -1  12       23.49       21.12      9.15 o 
   5  -1  12      251.35      323.94     44.81 o 
   6  -1  12        0.26        3.92     15.23 o 
  -7   0  12      141.90      139.59     53.79 o 
  -6   0  12      308.69      255.97     34.39 o 
  -5   0  12       15.15       42.00     16.53 o 
  -4   0  12       90.55      119.43     29.24 o 
  -3   0  12       61.90       80.81     14.58 o 
  -2   0  12     1650.58     1671.42     75.30 o 
  -1   0  12        1.69       10.92     12.95 o 
   0   0  12     1280.65     1281.39     45.07 o 
   1   0  12      131.95      115.88     16.18 o 
   2   0  12      464.15      418.32     26.43 o 
   3   0  12        5.50       25.45     12.16 o 
   4   0  12      114.37       99.20     17.31 o 
   5   0  12      157.89      150.03     38.99 o 
   6   0  12        0.59       21.15     37.72 o 
  -7   1  12       70.22       84.16     44.08 o 
  -6   1  12        0.61       34.02     28.29 o 
  -5   1  12      102.06      101.84     19.34 o 
  -4   1  12       16.64       11.51     14.24 o 
  -3   1  12     1380.49     1394.32     44.87 o 
  -2   1  12     1142.00     1179.20     34.89 o 
  -1   1  12     1141.73     1037.50     32.75 o 
   0   1  12     1943.51     1822.49     55.90 o 
   1   1  12      154.00      127.88     29.94 o 
   2   1  12       63.07       71.12     13.75 o 
   3   1  12      716.37      820.05     71.73 o 
   4   1  12       27.55       47.03     21.75 o 
   5   1  12      119.37      126.88     53.44 o 
   6   1  12        7.97       -3.57     31.58 o 
  -7   2  12      283.30      235.90     62.94 o 
  -6   2  12       98.60       96.47     27.65 o 
  -5   2  12      383.55      351.82     21.56 o 
  -4   2  12      207.48      206.25     53.15 o 
  -3   2  12      509.10      515.23     69.37 o 
  -2   2  12     2751.16     2912.01     82.13 o 
  -1   2  12      269.06      297.14     18.46 o 
   0   2  12     1337.90     1491.55     44.66 o 
   1   2  12      170.81      150.05     18.55 o 
   2   2  12      103.26      100.52     23.56 o 
   3   2  12      201.08      251.83     62.80 o 
   4   2  12        1.22      -13.65     33.29 o 
   5   2  12       59.15       92.66     41.65 o 
  -7   3  12       36.81       47.15     41.86 o 
  -6   3  12       98.65       39.79     43.36 o 
  -5   3  12      390.60      493.30     82.51 o 
  -4   3  12      264.71      204.68     57.80 o 
  -3   3  12       43.43        2.36     47.29 o 
  -2   3  12      976.68     1030.32     89.44 o 
  -1   3  12       80.24       73.09     16.52 o 
   0   3  12     1191.44     1311.05     42.17 o 
   1   3  12      275.50      290.20     22.09 o 
   2   3  12       28.68        9.34     19.36 o 
   3   3  12      247.48      297.05     54.08 o 
   4   3  12      133.55      137.38     35.22 o 
   5   3  12        8.98       50.08     33.72 o 
  -7   4  12       36.17       66.08     53.29 o 
  -6   4  12        1.86       31.51     41.72 o 
  -5   4  12        4.71       74.01     67.73 o 
  -4   4  12      491.49      479.94     63.51 o 
  -3   4  12      288.65      272.19     53.22 o 
  -2   4  12      325.19      346.56     47.94 o 
  -1   4  12      651.02      714.07     43.42 o 
   0   4  12        0.21       15.37     10.59 o 
   1   4  12      565.55      552.33     87.34 o 
   2   4  12       33.26       23.73     17.64 o 
   3   4  12      303.17      309.77     60.94 o 
   4   4  12        4.27       55.08     45.15 o 
   5   4  12        9.53       23.36     31.58 o 
  -7   5  12       14.18        4.29     37.36 o 
  -6   5  12      114.74       97.37     45.72 o 
  -5   5  12       34.44       54.29     47.72 o 
  -4   5  12      228.50      196.53     44.65 o 
  -3   5  12       25.01       54.29     39.86 o 
  -2   5  12      759.60      872.15     88.94 o 
  -1   5  12       62.39       45.03     10.06 o 
   0   5  12        3.33       14.59      8.33 o 
   1   5  12        4.00        7.29     19.80 o 
   2   5  12      658.12      791.78     87.37 o 
   3   5  12      102.57      188.32     50.44 o 
   4   5  12      101.63       98.59     40.86 o 
  -6   6  12       28.45       48.15     38.29 o 
  -5   6  12        0.94      -24.72     37.29 o 
  -4   6  12      119.58      167.10     64.08 o 
  -3   6  12      932.15     1080.25    112.52 o 
  -2   6  12      430.53      519.16     51.51 o 
  -1   6  12      849.44      943.01     39.56 o 
   0   6  12      241.03      200.23     20.95 o 
   1   6  12      120.67       94.67     16.60 o 
   2   6  12       53.54       60.94     28.50 o 
   3   6  12        1.87        1.64     29.36 o 
   4   6  12        0.12       47.94     33.79 o 
  -6   7  12       29.62       -5.00     37.43 o 
  -5   7  12       14.23       59.65     37.72 o 
  -4   7  12      155.29      122.23     51.01 o 
  -3   7  12        0.85       39.08     30.58 o 
  -1   7  12        6.08       10.65      7.73 o 
   0   7  12      156.41      137.86     23.76 o 
   1   7  12       14.94       31.53     29.79 o 
   2   7  12      330.87      398.64     76.58 o 
   3   7  12       11.05       67.73     46.94 o 
  -5   8  12      190.95      154.17     59.15 o 
  -4   8  12       72.99       71.51     33.08 o 
  -3   8  12      718.83      762.48    103.87 o 
  -2   8  12      157.82      239.75     41.01 o 
  -1   8  12      148.83      172.02     18.55 o 
   0   8  12        3.36       18.08     14.90 o 
   1   8  12       28.36       57.87     38.22 o 
   2   8  12        2.42       35.79     27.58 o 
   3   8  12       10.47        2.86     25.29 o 
  -5   9  12       31.42       37.93     32.36 o 
  -4   9  12        9.78       38.79     43.51 o 
  -3   9  12       13.38        7.43     22.22 o 
  -2   9  12       60.98       34.36     19.22 o 
  -1   9  12        1.56        7.38      8.21 o 
   0   9  12       53.57       47.58     26.36 o 
   1   9  12        1.31       11.36     20.50 o 
   2   9  12      104.88      102.87     38.15 o 
  -4  10  12       42.77       33.01     27.15 o 
  -3  10  12       45.98       20.79     22.29 o 
   0  10  12        0.37       16.57     14.57 o 
   1  10  12        9.61       31.65     21.29 o 
  -1 -14  13      162.85      152.74     53.44 o 
   0 -14  13       90.13      128.52     59.51 o 
   1 -14  13       25.37       32.36     44.51 o 
   2 -14  13      164.11      217.46     54.15 o 
   3 -14  13        3.08       62.67     25.04 o 
  -2 -13  13      168.57      219.54     65.87 o 
  -1 -13  13        8.43       39.44     41.86 o 
   0 -13  13       85.20       14.22     41.44 o 
   1 -13  13       56.60       56.15     47.44 o 
   2 -13  13      450.14      675.74     68.59 o 
   3 -13  13       15.66        1.18     18.87 o 
   4 -13  13      179.95      135.27     37.66 o 
  -3 -12  13      237.66      127.59     40.36 o 
  -2 -12  13       90.71      122.81     65.08 o 
  -1 -12  13      385.75      443.29     90.30 o 
   0 -12  13       14.64      101.87     61.15 o 
   1 -12  13      306.52      423.14     79.58 o 
   2 -12  13       32.49       70.34     28.51 o 
   3 -12  13      748.06      799.40    139.42 o 
   4 -12  13       20.75       60.23     32.51 o 
   5 -12  13      227.58      205.62     41.15 o 
  -4 -11  13      144.75      104.80     35.15 o 
  -3 -11  13      340.63      399.14    102.37 o 
  -2 -11  13      440.96      502.73     85.23 o 
  -1 -11  13      314.19      261.69     57.22 o 
   0 -11  13      435.48      483.01     76.01 o 
   1 -11  13      458.00      406.14     63.37 o 
   2 -11  13       42.74       95.87     44.36 o 
   3 -11  13      117.48       24.15     36.65 o 
   4 -11  13        0.92       -5.69     25.45 o 
   5 -11  13       25.18       40.06     25.29 o 
  -4 -10  13        3.37       53.29     37.58 o 
  -3 -10  13      109.05       36.01     44.79 o 
  -2 -10  13      312.13      392.57     65.94 o 
  -1 -10  13       24.29       49.01     46.86 o 
   0 -10  13       83.85      106.16     39.15 o 
   1 -10  13     1095.60     1095.11     91.44 o 
   2 -10  13       47.82       66.42     34.74 o 
   3 -10  13     1113.53     1161.19     67.44 o 
   4 -10  13        0.68        6.84     23.89 o 
   5 -10  13       99.91      148.31     51.44 o 
  -5  -9  13      105.76      171.53     56.51 o 
  -4  -9  13     1300.80     1158.48     83.66 o 
  -3  -9  13      373.65      387.42     66.08 o 
  -2  -9  13      367.05      298.26     57.94 o 
  -1  -9  13       39.51       21.00     40.44 o 
   0  -9  13      247.20      239.90     50.22 o 
   1  -9  13       68.20       96.02     58.87 o 
   2  -9  13       10.07       62.08     25.42 o 
   3  -9  13       23.64       38.03     26.68 o 
   4  -9  13      305.80      280.89     47.99 o 
   5  -9  13       17.30       54.61     27.98 o 
   6  -9  13       58.41       61.57     26.65 o 
  -5  -8  13       11.82       10.36     42.44 o 
  -4  -8  13       33.81       65.80     38.79 o 
  -3  -8  13       62.75      140.45     64.80 o 
  -2  -8  13      617.81      713.48     73.30 o 
  -1  -8  13      347.28      402.35     72.66 o 
   0  -8  13       26.33       50.54     27.15 o 
   1  -8  13      972.89     1057.42     66.42 o 
   2  -8  13      291.71      290.34     50.40 o 
   3  -8  13      664.75      763.03    105.87 o 
   4  -8  13       20.70       79.57     36.22 o 
   5  -8  13       16.95       44.84     25.54 o 
   6  -8  13      112.30       94.05     30.82 o 
  -6  -7  13       61.67      104.58     33.15 o 
  -5  -7  13      166.53      134.67     55.65 o 
  -4  -7  13     1270.60     1252.28     91.59 o 
  -3  -7  13       77.47       68.73     42.58 o 
  -2  -7  13        9.42       53.71     32.89 o 
  -1  -7  13      107.50       79.87     25.13 o 
   0  -7  13      739.97      757.30     39.10 o 
   1  -7  13      430.24      382.58     47.06 o 
   2  -7  13      188.29      219.14     25.19 o 
   3  -7  13      237.18      245.93     50.62 o 
   4  -7  13      250.49      366.02     45.11 o 
   5  -7  13        7.15       25.26     25.63 o 
   6  -7  13      132.41      208.35     43.18 o 
  -6  -6  13        0.48       48.30     28.79 o 
  -5  -6  13      227.09      237.29     84.66 o 
  -4  -6  13      115.19       45.58     41.72 o 
  -3  -6  13        1.65       44.26     29.04 o 
  -2  -6  13      142.75      101.83     34.83 o 
  -1  -6  13      450.26      443.37     36.78 o 
   0  -6  13      298.24      335.17     37.48 o 
   1  -6  13      637.89      678.86     43.15 o 
   2  -6  13     1784.75     1782.00    113.00 o 
   3  -6  13        0.45        7.94     18.44 o 
   4  -6  13      541.87      596.05     57.44 o 
   5  -6  13       71.30       97.82     32.61 o 
   6  -6  13        1.86       35.77     25.84 o 
  -6  -5  13      229.62      187.84     49.24 o 
  -5  -5  13      543.41      547.81     64.07 o 
  -4  -5  13      507.45      521.25     49.01 o 
  -3  -5  13     1479.15     1489.41     85.15 o 
  -2  -5  13       41.13       61.71     41.15 o 
  -1  -5  13       54.68       70.11     32.02 o 
   0  -5  13     3670.38     3856.90    100.38 o 
   1  -5  13      170.48      148.81     23.05 o 
   2  -5  13      470.16      514.84     45.05 o 
   3  -5  13      234.14      218.11     29.02 o 
   4  -5  13        0.73       23.44     22.94 o 
   5  -5  13      224.77      201.86     37.53 o 
   6  -5  13       14.93       23.85     15.22 o 
  -6  -4  13       89.53       68.76     30.85 o 
  -5  -4  13      203.99      291.37     55.15 o 
  -4  -4  13        2.88       37.78     26.96 o 
  -3  -4  13      655.89      657.78     46.30 o 
  -2  -4  13        7.95       40.99     27.33 o 
  -1  -4  13      205.44      229.31     32.32 o 
   0  -4  13      595.45      623.79     45.24 o 
   1  -4  13      149.40      177.12     20.69 o 
   2  -4  13     2994.99     2807.83    154.45 o 
   3  -4  13        1.13       26.40     12.07 o 
   4  -4  13      178.48      198.17     24.49 o 
   5  -4  13      200.30      175.15     25.19 o 
   6  -4  13       58.71       60.41     28.73 o 
  -7  -3  13       27.55       10.74     28.15 o 
  -6  -3  13      174.59      209.02     76.33 o 
  -5  -3  13      762.20      792.66     56.22 o 
  -4  -3  13      954.69      998.42     44.20 o 
  -3  -3  13     1973.08     1990.66     94.49 o 
  -2  -3  13      364.10      381.12     34.53 o 
  -1  -3  13       21.29       11.74     20.43 o 
   0  -3  13     1342.65     1356.13     45.28 o 
   1  -3  13      922.07      970.12     47.16 o 
   2  -3  13      641.59      728.92     43.21 o 
   3  -3  13        8.53       34.96     11.48 o 
   4  -3  13       40.61       41.72     15.41 o 
   5  -3  13      123.51       94.26     16.86 o 
   6  -3  13       14.81       16.01     22.15 o 
  -7  -2  13       79.21       77.85     29.34 o 
  -6  -2  13       76.05       67.78     25.39 o 
  -5  -2  13      624.35      547.45     32.43 o 
  -4  -2  13      405.15      452.58     36.30 o 
  -3  -2  13       75.02       33.44     29.08 o 
  -2  -2  13      366.64      390.84     66.12 o 
  -1  -2  13       19.14       29.63     24.50 o 
   0  -2  13     3311.08     3551.40    108.50 o 
   1  -2  13        0.32       16.82     17.64 o 
   2  -2  13      837.16      868.66     47.62 o 
   3  -2  13       51.22       62.78     15.79 o 
   4  -2  13        0.45       25.04     11.44 o 
   5  -2  13        0.49       12.75     21.90 o 
   6  -2  13        2.30       32.99     23.93 o 
  -7  -1  13       17.95       74.73     47.22 o 
  -6  -1  13        3.02        2.69     18.14 o 
  -5  -1  13      212.89      266.28     28.64 o 
  -4  -1  13      106.81       74.51     16.67 o 
  -3  -1  13      544.83      534.09     30.53 o 
  -2  -1  13       21.52       24.16     14.02 o 
  -1  -1  13      562.02      518.61     44.08 o 
   0  -1  13      900.02      877.31     29.62 o 
   2  -1  13       25.22       38.96     16.55 o 
   3  -1  13      757.45      751.79     75.41 o 
   4  -1  13       11.25        9.90     10.80 o 
   5  -1  13       77.56       56.51     23.58 o 
   6  -1  13       43.32       61.80     40.08 o 
  -7   0  13       87.44       23.22     41.29 o 
  -6   0  13      295.57      257.49     37.38 o 
  -5   0  13      158.84      142.22     22.19 o 
  -4   0  13      259.40      277.76     20.24 o 
  -3   0  13      158.85      199.76     20.04 o 
  -2   0  13      289.02      319.49     27.92 o 
  -1   0  13       17.54       38.32     17.12 o 
   0   0  13      584.82      587.77     55.83 o 
   1   0  13       96.08      104.39     22.58 o 
   2   0  13        1.61       16.43     14.34 o 
   3   0  13        4.56       30.85     17.91 o 
   4   0  13      432.72      444.79     33.47 o 
   5   0  13       23.56       21.20     16.32 o 
   6   0  13      139.71      114.52     51.29 o 
  -7   1  13      105.59       85.59     47.29 o 
  -6   1  13       15.52       20.20     38.33 o 
  -5   1  13      342.60      346.13     22.95 o 
  -4   1  13      195.81      208.74     25.36 o 
  -3   1  13      273.68      257.73     18.76 o 
  -2   1  13       17.87       21.17     11.01 o 
  -1   1  13     3406.95     3454.10    100.45 o 
   0   1  13     1277.95     1183.77     48.64 o 
   1   1  13     1273.15     1367.79     63.06 o 
   2   1  13       13.87       37.61     12.88 o 
   3   1  13      113.74       79.80     13.50 o 
   4   1  13        6.50       51.15     33.72 o 
   5   1  13       20.06       26.86     36.43 o 
  -7   2  13       65.24       36.43     42.86 o 
  -6   2  13      270.77      296.91     74.58 o 
  -5   2  13      311.26      443.22     74.08 o 
  -4   2  13     1111.43     1052.53     89.73 o 
  -3   2  13       71.06       20.57     49.08 o 
  -2   2  13       61.08       56.41      8.77 o 
  -1   2  13        3.58       14.12     11.03 o 
   0   2  13        1.08       15.71     12.03 o 
   1   2  13      332.81      339.73     21.07 o 
   2   2  13      151.79      190.34     27.68 o 
   3   2  13       25.99       20.29     43.58 o 
   4   2  13      331.28      356.06     75.51 o 
   5   2  13        6.17       46.65     31.93 o 
  -7   3  13       12.56       26.65     39.15 o 
  -6   3  13       47.64       64.15     45.86 o 
  -5   3  13        4.75       38.86     48.29 o 
  -4   3  13       79.87      122.81     46.29 o 
  -3   3  13      175.78       88.01     40.08 o 
  -2   3  13        7.72      -14.43     37.93 o 
  -1   3  13     2194.90     2364.51     70.85 o 
   0   3  13      262.39      253.11     25.05 o 
   1   3  13     1215.40     1271.15     58.26 o 
   2   3  13      178.61      178.33     33.08 o 
   3   3  13       22.94       34.08     33.36 o 
   4   3  13        0.51       24.15     32.29 o 
   5   3  13       57.00       58.72     34.15 o 
  -7   4  13       13.67       82.09     53.22 o 
  -6   4  13      341.81      217.89     76.01 o 
  -5   4  13      538.89      701.33    109.52 o 
  -4   4  13       76.21       73.73     47.15 o 
  -3   4  13        3.91       71.44     40.01 o 
  -2   4  13      151.25      151.03     36.65 o 
  -1   4  13        0.28       14.61      9.49 o 
   0   4  13      326.61      354.40     24.97 o 
   1   4  13      264.51      298.57     37.08 o 
   2   4  13      150.30      174.82     60.76 o 
   3   4  13        0.05       15.15     29.29 o 
   4   4  13       46.12       17.79     32.93 o 
  -6   5  13       13.59       10.43     38.86 o 
  -5   5  13       11.32       11.64     42.15 o 
  -4   5  13        5.70       53.51     55.80 o 
  -3   5  13      320.38      256.69     57.08 o 
  -2   5  13      244.08      238.97     42.15 o 
  -1   5  13      460.37      486.62     26.23 o 
   0   5  13      346.89      404.10     26.39 o 
   1   5  13        0.70       17.42     16.75 o 
   2   5  13       69.25       94.73     33.65 o 
   3   5  13       29.64       62.44     42.58 o 
   4   5  13        5.61       22.15     34.08 o 
  -6   6  13      126.49       81.80     42.01 o 
  -5   6  13      149.39      153.74     50.72 o 
  -4   6  13       10.61        6.14     34.36 o 
  -3   6  13       10.45        5.43     29.86 o 
  -2   6  13      128.88      135.45     33.36 o 
  -1   6  13       13.44       29.08     10.57 o 
   0   6  13      297.69      329.31     16.20 o 
   1   6  13       21.65       49.99     21.66 o 
   2   6  13        0.37        7.00     28.00 o 
   3   6  13       69.33        9.43     31.01 o 
   4   6  13       18.27       23.93     31.58 o 
  -6   7  13        2.12      -16.43     33.93 o 
  -5   7  13       57.30       42.94     51.22 o 
  -4   7  13       60.23       40.58     30.29 o 
  -3   7  13       76.79       57.58     50.22 o 
  -2   7  13      447.47      449.72     45.65 o 
  -1   7  13      234.21      245.96     16.98 o 
   0   7  13       99.88       96.03      9.00 o 
   1   7  13       17.26       16.56     22.33 o 
   2   7  13       21.80       34.01     28.29 o 
   3   7  13       10.09       70.73     41.51 o 
  -5   8  13        2.97        1.71     32.22 o 
  -4   8  13       16.72       53.65     34.65 o 
  -3   8  13        0.24        3.21     23.86 o 
  -2   8  13      153.38      192.68     38.08 o 
  -1   8  13       87.20       78.01     23.15 o 
   0   8  13        7.52       39.86     25.72 o 
   1   8  13       16.53       15.29     19.07 o 
   2   8  13        4.17       -1.00     23.15 o 
  -4   9  13       88.34       91.02     36.29 o 
  -3   9  13        5.23        1.93     21.00 o 
  -2   9  13      105.39       83.30     28.86 o 
   0   9  13       58.48       60.87     21.72 o 
   1   9  13        0.03       42.29     27.79 o 
  -3  10  13       70.87       47.01     22.22 o 
  -1 -14  14      205.37       97.37     44.72 o 
   0 -14  14      232.51      164.31     55.51 o 
   1 -14  14      153.11      173.24     53.94 o 
   2 -14  14        6.76       -9.72     40.65 o 
  -2 -13  14        0.08       48.94     40.01 o 
  -1 -13  14        3.01       38.58     46.65 o 
   0 -13  14      203.80      214.82     71.15 o 
   1 -13  14       78.17       98.30     61.65 o 
   2 -13  14        2.30       24.79     45.22 o 
   3 -13  14       85.51       90.32     42.59 o 
   4 -13  14       84.45       82.17     50.12 o 
  -3 -12  14       10.22       31.22     55.15 o 
  -2 -12  14      232.03      223.97     71.73 o 
  -1 -12  14      506.76      548.88    100.95 o 
   0 -12  14      246.29      232.97     70.23 o 
   1 -12  14      296.73      259.61     65.01 o 
   2 -12  14      205.41      254.52     51.84 o 
   3 -12  14      151.79      129.19     35.08 o 
   4 -12  14       66.97       50.31     31.94 o 
  -4 -11  14        1.08       37.08     40.22 o 
  -3 -11  14      250.41      207.61     70.73 o 
  -2 -11  14       28.06       63.51     65.15 o 
  -1 -11  14       42.30      138.09     62.37 o 
   0 -11  14        4.40       36.43     46.51 o 
   1 -11  14       13.78       23.29     42.86 o 
   2 -11  14      169.73      164.35     33.26 o 
   3 -11  14        0.03       56.28     39.72 o 
   4 -11  14      383.60      445.46     88.60 o 
   5 -11  14        2.87       14.81     23.65 o 
  -4 -10  14        6.59       24.29     36.08 o 
  -3 -10  14      281.22      290.55     77.08 o 
  -2 -10  14      377.71      321.77     59.80 o 
  -1 -10  14     2077.60     2272.24    109.16 o 
   0 -10  14      184.58      202.68     56.30 o 
   1 -10  14      443.72      415.86     70.15 o 
   2 -10  14      291.51      368.15     55.76 o 
   3 -10  14      171.68       93.47     32.81 o 
   4 -10  14       17.67       14.65     19.60 o 
   5 -10  14      102.98       79.26     26.31 o 
  -5  -9  14        0.85       40.44     55.58 o 
  -4  -9  14       19.98      -14.86     41.65 o 
  -3  -9  14      269.77      317.48     73.44 o 
  -2  -9  14      178.89      209.46     64.58 o 
  -1  -9  14       28.08       23.65     40.72 o 
   0  -9  14       21.32       -0.50     43.65 o 
   1  -9  14      109.47      118.45     47.08 o 
   2  -9  14      850.02     1019.96     76.92 o 
   3  -9  14        1.11       21.41     21.19 o 
   4  -9  14      533.34      626.25    165.31 o 
   5  -9  14        1.43       25.35     24.56 o 
  -5  -8  14        0.48       51.72     43.36 o 
  -4  -8  14        1.17       82.37     52.87 o 
  -3  -8  14      887.39      932.23     81.16 o 
  -2  -8  14      299.43      301.26     71.51 o 
  -1  -8  14      879.66      924.08     80.94 o 
   0  -8  14     1048.26     1026.31    108.73 o 
   1  -8  14      214.91      220.18     48.15 o 
   2  -8  14       43.91       50.12     26.97 o 
   3  -8  14      459.83      419.40     66.48 o 
   4  -8  14       48.81       61.36     27.77 o 
   5  -8  14      339.29      416.02     73.22 o 
   6  -8  14        0.93       21.61     23.34 o 
  -5  -7  14        0.20       15.07     35.22 o 
  -4  -7  14      160.99      151.67     51.08 o 
  -3  -7  14      453.94      408.57     76.23 o 
  -2  -7  14     1156.13     1035.64     56.39 o 
  -1  -7  14      170.82      129.98     33.11 o 
   0  -7  14     1537.17     1422.13     65.06 o 
   1  -7  14       20.24       18.94     13.91 o 
   2  -7  14      604.81      636.49    103.96 o 
   3  -7  14        4.27       32.65     23.27 o 
   4  -7  14       98.27       53.14     26.60 o 
   5  -7  14       24.66       49.67     45.86 o 
   6  -7  14       21.02       12.56     34.83 o 
  -6  -6  14        5.70       15.61     33.75 o 
  -5  -6  14        3.23       22.48     28.35 o 
  -4  -6  14        9.57       49.01     40.86 o 
  -3  -6  14      893.88      885.01     85.51 o 
  -2  -6  14        6.79       35.59     22.45 o 
  -1  -6  14      691.66      639.57     43.07 o 
   0  -6  14       92.43       78.68     20.48 o 
   1  -6  14     1603.24     1512.37    113.50 o 
   2  -6  14       40.85       57.59     23.75 o 
   3  -6  14     1588.26     1833.95    109.30 o 
   4  -6  14       11.85       19.76     15.91 o 
   5  -6  14      333.34      386.07     54.43 o 
   6  -6  14        7.07        5.61     19.26 o 
  -6  -5  14        0.23       23.49     32.82 o 
  -5  -5  14       27.08       44.89     34.75 o 
  -4  -5  14      508.48      484.21     47.44 o 
  -3  -5  14      398.81      410.61     41.51 o 
  -2  -5  14     3622.11     3663.03    162.25 o 
  -1  -5  14       74.24       81.39     21.94 o 
   0  -5  14       69.77       18.46     23.74 o 
   1  -5  14       40.38       39.35     17.17 o 
   2  -5  14        0.31       52.96     23.56 o 
   3  -5  14       22.23       19.26     13.10 o 
   4  -5  14       20.25       26.09     19.33 o 
   5  -5  14       38.67       26.74     21.13 o 
   6  -5  14      227.31      199.98     44.27 o 
  -6  -4  14        0.09       46.71     28.85 o 
  -5  -4  14       23.52       57.26     34.99 o 
  -4  -4  14      129.76      101.89     26.04 o 
  -3  -4  14        4.67       21.94     30.83 o 
  -2  -4  14     1232.81     1360.10     72.19 o 
  -1  -4  14      173.55      155.20     20.71 o 
   0  -4  14      332.39      316.56     36.85 o 
   1  -4  14     1625.10     1782.72     68.16 o 
   2  -4  14       39.51       57.62     20.52 o 
   3  -4  14      481.19      627.45     54.89 o 
   4  -4  14      315.77      306.90     34.25 o 
   5  -4  14       19.44       35.06     26.04 o 
   6  -4  14       30.68       21.64     14.22 o 
  -6  -3  14        0.69       42.79     25.45 o 
  -5  -3  14       52.73       58.49     36.33 o 
  -4  -3  14      603.41      674.06     40.77 o 
  -3  -3  14     1593.27     1630.10     79.02 o 
  -2  -3  14     1642.65     1521.72    141.49 o 
  -1  -3  14       30.88       -9.29     39.36 o 
   0  -3  14        1.41       19.87     14.60 o 
   1  -3  14      145.05      155.23     21.49 o 
   2  -3  14      594.83      566.43     85.39 o 
   3  -3  14      870.79      831.98     52.48 o 
   4  -3  14      113.90      113.93     23.22 o 
   5  -3  14        8.67       13.72     11.60 o 
   6  -3  14       23.83       27.69     24.93 o 
  -7  -2  14        7.23       35.01     53.44 o 
  -6  -2  14       28.54       43.08     22.01 o 
  -5  -2  14      122.15      113.50     21.40 o 
  -4  -2  14        1.38       34.27     16.96 o 
  -3  -2  14      361.71      408.68     31.20 o 
  -2  -2  14     1219.10     1264.29     86.41 o 
  -1  -2  14      162.95      140.50     26.99 o 
   0  -2  14      306.23      306.56     28.00 o 
   2  -2  14     1159.69     1170.64     62.71 o 
   3  -2  14      324.97      325.84     43.19 o 
   4  -2  14      357.04      334.27     43.75 o 
   5  -2  14        0.44       32.28     13.74 o 
   6  -2  14       35.12       28.08     22.86 o 
  -7  -1  14       37.95       61.37     59.80 o 
  -6  -1  14      133.84       96.60     26.14 o 
  -5  -1  14      160.48      193.94     29.88 o 
  -4  -1  14      496.20      547.07     44.12 o 
  -3  -1  14     2672.02     3057.69    107.54 o 
  -2  -1  14      526.12      463.57     46.19 o 
  -1  -1  14      951.53     1000.65     41.49 o 
   0  -1  14        8.50       20.62     14.02 o 
   1  -1  14      145.53      111.23     17.39 o 
   2  -1  14     1111.54     1050.16     53.54 o 
   3  -1  14       26.64       22.25     16.16 o 
   4  -1  14       71.25       46.04     18.12 o 
   5  -1  14       48.40       42.96     17.12 o 
   6  -1  14        6.99       37.43     22.86 o 
  -7   0  14      130.14      108.66     47.29 o 
  -6   0  14        2.43       24.22     14.35 o 
  -5   0  14      144.66      134.81     18.88 o 
  -4   0  14       97.28       75.81     14.73 o 
  -3   0  14     1022.14     1037.58     65.02 o 
  -2   0  14       55.52       47.46     27.29 o 
  -1   0  14       65.00       85.69     18.52 o 
   0   0  14     1370.25     1357.83     47.41 o 
   1   0  14      114.24      104.98     17.00 o 
   2   0  14     1071.18     1097.18     54.15 o 
   3   0  14       40.57       22.45     11.09 o 
   4   0  14      155.27      115.95     49.79 o 
   5   0  14        8.05       37.29     37.51 o 
  -7   1  14       41.93       -2.43     42.01 o 
  -6   1  14       51.86      102.30     42.29 o 
  -5   1  14      333.50      355.36     39.27 o 
  -4   1  14     1083.66      986.71     43.00 o 
  -3   1  14     1397.59     1448.50     56.13 o 
  -2   1  14       13.03       16.47     14.07 o 
  -1   1  14      812.30      848.16     36.40 o 
   0   1  14      369.40      406.19     73.83 o 
   1   1  14      236.07      187.62     31.06 o 
   2   1  14      150.37      143.40     24.01 o 
   3   1  14       74.52       98.59     15.36 o 
   4   1  14       21.72       81.01     48.29 o 
   5   1  14       72.04       64.01     35.43 o 
  -7   2  14        0.86       11.43     41.51 o 
  -6   2  14        0.03       -7.43     42.58 o 
  -5   2  14       28.17       56.08     49.51 o 
  -4   2  14      264.15      247.47     65.37 o 
  -3   2  14        0.56       -1.29     46.51 o 
  -2   2  14      277.55      268.82     24.11 o 
  -1   2  14        1.14       12.27     12.59 o 
   0   2  14      450.89      449.05     30.74 o 
   1   2  14      275.44      260.52     14.52 o 
   2   2  14      399.69      384.79     49.60 o 
   3   2  14       78.86      137.88     49.65 o 
   4   2  14       19.03        0.71     31.93 o 
   5   2  14       16.76       40.36     31.22 o 
  -6   3  14       41.00       63.65     43.94 o 
  -5   3  14      426.04      531.09     88.23 o 
  -4   3  14      500.08      461.86     80.80 o 
  -3   3  14      194.39      208.89     53.08 o 
  -2   3  14      149.66      171.03     50.94 o 
  -1   3  14       22.78       44.25     10.47 o 
   0   3  14       28.89       44.61     13.47 o 
   1   3  14       30.35       33.65      9.82 o 
   2   3  14       36.09       65.72     22.19 o 
   3   3  14      267.06      338.84     57.15 o 
   4   3  14        0.14       53.08     44.72 o 
   5   3  14       45.38       51.94     47.44 o 
  -6   4  14       17.55      -17.86     37.79 o 
  -5   4  14      160.77      245.61     66.80 o 
  -4   4  14      321.76      363.92     61.37 o 
  -3   4  14      124.28      100.23     38.94 o 
  -2   4  14      186.60      232.32     53.15 o 
  -1   4  14       75.83       52.64     10.51 o 
   0   4  14      154.82      134.09     21.44 o 
   1   4  14      115.37       62.22     35.01 o 
   2   4  14      184.21       66.73     30.08 o 
   3   4  14        9.96       16.57     30.29 o 
   4   4  14        1.25        8.50     32.79 o 
  -6   5  14       25.59       48.22     53.44 o 
  -5   5  14      140.07      176.24     55.15 o 
  -4   5  14      208.72      212.25     49.01 o 
  -3   5  14       56.71      100.45     44.15 o 
  -2   5  14       38.29        4.14     26.86 o 
  -1   5  14      380.29      315.67     34.86 o 
   0   5  14      398.63      368.46     17.86 o 
   1   5  14      632.95      601.17     96.48 o 
   2   5  14      196.78      205.89     44.65 o 
   3   5  14       78.20       86.30     33.58 o 
   4   5  14        6.54       27.29     34.43 o 
  -6   6  14      163.66      126.09     52.72 o 
  -5   6  14       11.77       66.51     54.15 o 
  -4   6  14      254.77      295.55     69.80 o 
  -3   6  14       36.65       38.94     31.93 o 
  -2   6  14      341.64      405.78     51.29 o 
  -1   6  14       51.96       34.13     10.24 o 
   0   6  14       55.21       74.80     23.25 o 
   1   6  14       64.49       54.49     19.18 o 
   2   6  14       76.20      102.95     43.15 o 
   3   6  14        9.40       51.15     31.43 o 
  -5   7  14        5.90      114.09     51.65 o 
  -4   7  14       76.52      114.59     40.36 o 
  -3   7  14        5.70       27.79     28.08 o 
  -2   7  14        2.74       37.29     27.50 o 
  -1   7  14      235.70      222.48     23.92 o 
   0   7  14        1.86       28.65     25.43 o 
   1   7  14      133.89      113.02     31.29 o 
   2   7  14       19.42       41.01     32.43 o 
   3   7  14       10.93       38.15     30.29 o 
  -5   8  14       19.87       23.08     35.79 o 
  -4   8  14      120.37      102.02     47.58 o 
  -3   8  14      169.14      161.96     55.51 o 
  -2   8  14       16.19       58.94     22.65 o 
   0   8  14       13.52       45.94     23.29 o 
   1   8  14        4.33       28.58     20.15 o 
   2   8  14        4.07        6.14     24.72 o 
  -4   9  14        1.15      -22.86     26.29 o 
  -3   9  14       18.35       20.57     29.58 o 
   1   9  14       63.79       60.22     21.93 o 
   0 -14  15      130.51       82.01     40.22 o 
   1 -14  15       15.56       62.22     39.79 o 
   2 -14  15       88.92       38.36     44.79 o 
  -2 -13  15      100.43      158.67     58.80 o 
  -1 -13  15       46.56       60.15     46.01 o 
   0 -13  15       47.25       78.94     45.58 o 
   1 -13  15      297.04      316.48     81.80 o 
   2 -13  15      182.14      233.75     76.80 o 
   3 -13  15        9.78       18.65     24.05 o 
  -3 -12  15       13.08      -30.08     38.08 o 
  -2 -12  15       57.62       34.29     41.65 o 
  -1 -12  15        0.08       41.86     46.94 o 
   0 -12  15      917.67     1019.03     85.23 o 
   1 -12  15        3.41        7.79     37.86 o 
   2 -12  15      462.43      552.95    106.23 o 
   3 -12  15        0.29       26.31     19.40 o 
   4 -12  15       42.85       14.91     17.25 o 
  -3 -11  15       13.13       14.43     39.15 o 
  -2 -11  15       55.61       33.86     45.29 o 
  -1 -11  15       83.74      155.31     63.30 o 
   0 -11  15       30.53       91.73     46.72 o 
   1 -11  15       17.87       37.72     42.29 o 
   2 -11  15      335.04      377.99     65.87 o 
   3 -11  15      459.66      530.32     85.91 o 
   4 -11  15       66.70       36.88     21.06 o 
   5 -11  15       98.30       83.79     30.32 o 
  -4 -10  15        7.17       28.29     35.65 o 
  -3 -10  15      146.22      273.19     72.15 o 
  -2 -10  15      160.25      178.89     55.01 o 
  -1 -10  15       36.81       35.93     44.29 o 
   0 -10  15      922.44      896.36     93.59 o 
   1 -10  15       62.11       35.79     46.29 o 
   2 -10  15      255.69      110.09     49.08 o 
   3 -10  15      172.03      171.65     43.63 o 
   4 -10  15       35.64       35.48     23.86 o 
   5 -10  15      107.14       83.19     42.65 o 
  -5  -9  15      108.97      196.89     65.44 o 
  -4  -9  15      154.95      141.88     61.01 o 
  -3  -9  15       15.57       71.08     56.30 o 
  -2  -9  15        1.74       67.65     43.22 o 
  -1  -9  15       31.91       19.22     42.65 o 
   0  -9  15      382.64      473.65     71.51 o 
   1  -9  15      114.96      109.09     41.29 o 
   2  -9  15      797.25      785.99     77.30 o 
   3  -9  15      291.91      251.70     54.05 o 
   4  -9  15       91.48       73.17     28.61 o 
   5  -9  15       60.28      102.20     45.78 o 
  -5  -8  15      168.45      174.24     56.01 o 
  -4  -8  15       19.66       81.51     40.65 o 
  -3  -8  15       34.70      132.09     59.37 o 
  -2  -8  15      399.98      480.01     73.73 o 
  -1  -8  15      522.99      434.14     84.16 o 
   0  -8  15      274.34      240.04     58.87 o 
   1  -8  15      622.96      670.54     76.73 o 
   2  -8  15       36.21       64.65     37.29 o 
   3  -8  15      375.98      306.04     62.84 o 
   4  -8  15      151.37      167.51     71.69 o 
   5  -8  15       82.26       57.40     28.17 o 
  -5  -7  15      162.85      279.69     81.01 o 
  -4  -7  15       34.20       43.29     37.15 o 
  -3  -7  15      168.21      166.89     54.01 o 
  -2  -7  15       84.38       72.44     62.01 o 
  -1  -7  15      814.29      715.79     78.30 o 
   0  -7  15      175.74      161.03     30.85 o 
   1  -7  15      197.35      175.27     33.46 o 
   2  -7  15        1.85       42.01     41.65 o 
   3  -7  15       63.55       71.93     31.83 o 
   4  -7  15      209.33      264.22     49.98 o 
   5  -7  15        0.00       -9.83     31.43 o 
   6  -7  15      221.08      272.62     48.87 o 
  -6  -6  15       26.51       64.28     40.75 o 
  -5  -6  15       12.70        7.39     29.93 o 
  -4  -6  15      109.67      169.74     44.58 o 
  -3  -6  15       68.15      100.03     32.15 o 
  -2  -6  15       61.95       99.56     35.29 o 
  -1  -6  15     3789.90     3909.64    136.33 o 
   0  -6  15      106.49       78.35     22.29 o 
   1  -6  15     2001.68     1744.34    112.79 o 
   2  -6  15       18.51       43.37     37.03 o 
   3  -6  15       46.50       31.29     24.33 o 
   4  -6  15       90.55      122.22     39.12 o 
   5  -6  15        0.17       24.70     22.72 o 
   6  -6  15       11.69       46.57     25.45 o 
  -6  -5  15      290.02      357.24     54.65 o 
  -5  -5  15       43.34       83.06     39.89 o 
  -4  -5  15      253.68      283.47     36.31 o 
  -3  -5  15      309.13      350.01     48.76 o 
  -2  -5  15      138.13      109.54     26.65 o 
  -1  -5  15      543.58      491.88     37.43 o 
   0  -5  15      155.69      171.21     27.12 o 
   1  -5  15       67.03       93.71     22.18 o 
   2  -5  15      827.05      499.58     60.30 o 
   3  -5  15      260.68      247.85     38.25 o 
   4  -5  15      860.36     1057.64    107.48 o 
   5  -5  15       15.37       37.72     24.25 o 
   6  -5  15      101.78       88.51     34.01 o 
  -6  -4  15        1.71       29.16     29.36 o 
  -5  -4  15       10.57       49.15     29.03 o 
  -4  -4  15      161.56      131.27     35.40 o 
  -3  -4  15      796.16      829.75     51.29 o 
  -2  -4  15      256.04      244.43     33.77 o 
  -1  -4  15     2733.69     2758.89     88.26 o 
   0  -4  15      258.86      247.28     31.81 o 
   1  -4  15      290.86      284.62     29.33 o 
   2  -4  15        9.74       31.34     19.98 o 
   3  -4  15       12.35       49.51     23.97 o 
   4  -4  15        3.33        3.79     16.26 o 
   5  -4  15      204.00      174.48     47.13 o 
   6  -4  15        2.54       31.91     16.32 o 
  -6  -3  15      280.06      280.99     56.12 o 
  -5  -3  15      124.86       87.54     32.53 o 
  -4  -3  15        0.38       21.13     19.82 o 
  -3  -3  15       34.75       29.27     17.89 o 
  -2  -3  15      683.46      678.12     41.95 o 
  -1  -3  15        2.92       18.75     19.85 o 
   0  -3  15      683.45      742.78    101.98 o 
   1  -3  15       13.88       38.03     17.52 o 
   2  -3  15      771.73      709.43    122.95 o 
   3  -3  15        9.66       11.32     13.89 o 
   4  -3  15      275.24      242.78     36.39 o 
   5  -3  15       20.05       34.54     22.70 o 
   6  -3  15        3.11       46.44     30.43 o 
  -6  -2  15        1.84       25.13     19.39 o 
  -5  -2  15      186.38      164.67     22.62 o 
  -4  -2  15       78.34       83.22     18.52 o 
  -3  -2  15      318.26      346.21     30.79 o 
  -2  -2  15      588.65      591.57     50.79 o 
  -1  -2  15      881.75      826.53     68.40 o 
   0  -2  15      422.90      487.68     47.56 o 
   1  -2  15        0.15       35.15     18.42 o 
   2  -2  15       36.45       47.38     21.88 o 
   3  -2  15      645.19      621.58     67.65 o 
   4  -2  15        0.56       35.55     17.75 o 
   5  -2  15      104.40      111.04     27.03 o 
  -6  -1  15        6.99        6.09     15.31 o 
  -5  -1  15       14.05       10.48     13.48 o 
  -4  -1  15      624.91      658.89     50.72 o 
  -3  -1  15     1323.95     1488.96     66.57 o 
  -2  -1  15      746.31      735.41     57.50 o 
  -1  -1  15       19.62       41.08     17.33 o 
   0  -1  15      974.72     1081.10     92.17 o 
   1  -1  15        2.40       31.62     26.75 o 
   2  -1  15       37.26       52.97     14.40 o 
   3  -1  15      205.00      152.99     47.97 o 
   4  -1  15       16.58       30.43     25.08 o 
   5  -1  15       53.46       83.30     25.00 o 
  -6   0  15       11.22       47.87     48.58 o 
  -5   0  15       40.70       48.46     14.16 o 
  -4   0  15       21.60       11.75     11.26 o 
  -3   0  15      124.46      115.05     25.75 o 
  -2   0  15      881.43      872.96     77.50 o 
  -1   0  15       10.37       17.94     15.38 o 
   0   0  15      297.26      320.85     42.77 o 
   1   0  15      154.96      133.18     25.88 o 
   2   0  15       56.71       27.42     19.10 o 
   3   0  15      411.41      423.21     44.72 o 
   4   0  15      174.38      159.60     51.37 o 
   5   0  15       62.03        7.00     32.72 o 
  -6   1  15       56.90       99.52     67.65 o 
  -5   1  15       68.15       78.97     15.20 o 
  -4   1  15      378.20      351.14     39.43 o 
  -3   1  15       28.61       25.22      8.87 o 
  -2   1  15      717.81      651.58     64.38 o 
  -1   1  15      741.33      791.32     37.12 o 
   0   1  15        2.02       14.09     12.47 o 
   1   1  15      288.97      276.67     23.17 o 
   2   1  15       15.94       17.07      8.91 o 
   3   1  15      252.72      207.38     27.49 o 
   4   1  15       63.41       13.07     32.93 o 
   5   1  15        0.54       -6.57     28.58 o 
  -6   2  15       35.52      -21.00     39.08 o 
  -5   2  15       29.91        2.50     46.79 o 
  -4   2  15       85.83       46.79     63.58 o 
  -3   2  15        2.42       70.65     66.01 o 
  -2   2  15      507.11      484.16     25.10 o 
  -1   2  15        6.76       37.22     13.22 o 
   0   2  15      549.83      552.71     40.91 o 
   1   2  15        1.71       10.90      7.12 o 
   2   2  15       51.93       56.04     21.00 o 
   3   2  15      190.96      170.46     41.44 o 
   5   2  15        7.41       42.08     35.22 o 
  -6   3  15       29.12       30.79     39.51 o 
  -5   3  15        3.44      -25.22     44.65 o 
  -4   3  15      270.46      231.25     64.73 o 
  -3   3  15      649.69      804.71     73.23 o 
  -2   3  15      381.78      404.86     22.25 o 
  -1   3  15      639.99      692.26     27.91 o 
   0   3  15       16.16       18.00      8.23 o 
   1   3  15      187.13      160.54     13.78 o 
   2   3  15        4.20       20.07     28.00 o 
   3   3  15       10.19       29.08     30.58 o 
   4   3  15        7.06       31.01     32.29 o 
  -5   4  15       35.21       36.29     43.29 o 
  -4   4  15      123.11      114.66     42.22 o 
  -3   4  15       60.22       97.16     48.29 o 
  -2   4  15       18.93       66.23     40.72 o 
  -1   4  15        7.30        7.61      7.37 o 
   0   4  15      202.57      183.21     18.90 o 
   1   4  15       52.82       34.86     16.72 o 
   2   4  15      189.56      171.10     41.72 o 
   3   4  15       52.81       31.15     29.00 o 
   4   4  15       58.51       85.30     46.72 o 
  -6   5  15      111.92      117.16     55.80 o 
  -5   5  15       67.66      109.23     57.65 o 
  -4   5  15      233.01      267.40     58.72 o 
  -3   5  15      316.69      293.41     50.51 o 
  -2   5  15      191.69      193.53     44.01 o 
  -1   5  15      411.31      523.68     43.08 o 
   0   5  15       49.37       40.39      7.71 o 
   1   5  15       12.67       18.50     16.72 o 
   2   5  15       20.72       53.58     41.65 o 
   3   5  15       12.53       64.94     45.15 o 
  -5   6  15       23.34       50.22     50.15 o 
  -4   6  15       23.59        3.07     33.08 o 
  -3   6  15       16.39        9.57     28.93 o 
  -2   6  15        0.73       12.93     21.43 o 
  -1   6  15        3.52       13.60      8.86 o 
   0   6  15        8.07       19.00     12.80 o 
   1   6  15       22.01       58.01     30.15 o 
   2   6  15      142.27      135.31     37.29 o 
   3   6  15       25.94       54.58     39.94 o 
  -5   7  15       60.79       46.72     35.22 o 
  -4   7  15       18.75       50.94     31.43 o 
  -3   7  15      267.51      261.97     65.73 o 
  -2   7  15      144.62      155.74     34.08 o 
  -1   7  15       62.07       65.15     19.07 o 
   0   7  15       31.92       36.29     23.79 o 
   1   7  15       41.22       69.87     30.36 o 
   2   7  15        0.63       19.79     27.43 o 
  -4   8  15       13.36        3.64     28.86 o 
  -3   8  15        2.50       18.43     22.86 o 
  -2   8  15       41.81       43.44     22.65 o 
   0   8  15      156.54       63.44     17.07 o 
   1   8  15       10.59       10.07     18.79 o 
  -3   9  15       69.08       48.15     19.93 o 
   1 -14  16       17.38       71.58     52.44 o 
  -1 -13  16       58.00       26.36     40.72 o 
   0 -13  16       11.30       36.29     44.58 o 
   1 -13  16      260.98      343.63     91.59 o 
   2 -13  16        2.97       -7.93     35.51 o 
   3 -13  16      225.46      265.09     48.36 o 
  -2 -12  16      333.03      401.50     67.94 o 
  -1 -12  16        2.05       50.72     61.37 o 
   0 -12  16       22.19       46.65     45.86 o 
   1 -12  16      150.67      116.38     47.08 o 
   2 -12  16        2.81       15.93     38.22 o 
   3 -12  16        6.85       44.39     25.20 o 
   4 -12  16       19.30       63.30     29.44 o 
  -3 -11  16       10.03       71.58     40.51 o 
  -2 -11  16      179.17      160.10     53.01 o 
  -1 -11  16       18.71       68.58     48.51 o 
   0 -11  16       12.74       69.73     43.29 o 
   1 -11  16      945.15     1028.46    137.88 o 
   2 -11  16       19.41       26.36     35.65 o 
   3 -11  16      579.18      734.69    127.24 o 
   4 -11  16        6.87       35.84     23.55 o 
  -4 -10  16      396.00      467.36     71.80 o 
  -3 -10  16      246.69      257.97     81.59 o 
  -2 -10  16      363.35      414.86     81.80 o 
  -1 -10  16        4.26       30.22     42.15 o 
   0 -10  16       30.89       65.65     44.36 o 
   1 -10  16        0.21        6.86     43.79 o 
   2 -10  16      339.35      376.99     78.37 o 
   3 -10  16      110.54      131.05     51.26 o 
   4 -10  16      415.42      430.67    155.81 o 
   5 -10  16       14.65       -9.48     25.53 o 
  -4  -9  16        7.84       26.65     42.15 o 
  -3  -9  16       42.99       80.94     57.72 o 
  -2  -9  16      267.32      274.47     61.22 o 
  -1  -9  16      306.47      210.04     61.37 o 
   0  -9  16       80.02       55.72     58.44 o 
   1  -9  16      622.71      819.49     76.73 o 
   2  -9  16      281.13      378.21     63.44 o 
   3  -9  16      121.38      111.53     37.51 o 
   4  -9  16      254.36      181.19     47.70 o 
   5  -9  16       54.37       61.98     24.30 o 
  -5  -8  16       60.68       70.15     38.86 o 
  -4  -8  16      469.27      476.22    112.38 o 
  -3  -8  16      901.04      874.29    121.95 o 
  -2  -8  16       74.02       90.02     45.65 o 
  -1  -8  16        2.69       57.15     42.86 o 
   0  -8  16      419.21      378.56     79.01 o 
   1  -8  16       20.33      -35.72     38.51 o 
   2  -8  16      893.45     1028.46    120.73 o 
   3  -8  16        5.24       28.53     23.17 o 
   4  -8  16      273.40      221.75     50.90 o 
   5  -8  16       24.28       22.94     24.78 o 
  -5  -7  16      195.01      255.61     79.80 o 
  -4  -7  16        2.04       78.94     52.87 o 
  -3  -7  16      183.47      142.38     46.15 o 
  -2  -7  16        5.67       79.08     45.72 o 
  -1  -7  16      138.85      133.02     45.51 o 
   0  -7  16      397.96      417.43     68.87 o 
   1  -7  16      479.16      595.89     68.94 o 
   2  -7  16      425.57      585.03     67.65 o 
   3  -7  16       70.59       86.51     27.94 o 
   4  -7  16       38.67       79.70     26.94 o 
   5  -7  16      123.81      138.99     40.40 o 
  -5  -6  16      243.35      286.91     61.55 o 
  -4  -6  16      275.42      191.10     38.94 o 
  -3  -6  16      387.47      370.99     55.22 o 
  -2  -6  16      496.99      426.50     56.08 o 
  -1  -6  16        6.62       10.70     24.24 o 
   0  -6  16     1520.30     1469.49     88.43 o 
   1  -6  16      612.68      503.86     45.27 o 
   2  -6  16      472.50      250.54     51.58 o 
   3  -6  16        7.98      108.51     38.97 o 
   4  -6  16       44.01       30.01     20.71 o 
   5  -6  16       96.62       83.90     36.10 o 
  -6  -5  16       24.34       47.01     33.86 o 
  -5  -5  16      310.67      344.11     56.53 o 
  -4  -5  16        1.56       34.65     37.51 o 
  -3  -5  16        2.39       24.32     19.48 o 
  -2  -5  16      199.37      152.39     27.92 o 
  -1  -5  16       77.84       83.33     24.44 o 
   0  -5  16     1295.76     1233.91     71.78 o 
   1  -5  16      167.49      176.81     32.45 o 
   2  -5  16      207.56      133.15     52.58 o 
   3  -5  16        1.46       14.74     20.59 o 
   4  -5  16       21.84       27.79     17.97 o 
   5  -5  16      103.60       78.90     32.52 o 
  -6  -4  16       18.61       17.82     23.47 o 
  -5  -4  16      417.74      488.43     78.55 o 
  -4  -4  16      254.64      207.89     35.21 o 
  -3  -4  16      902.02      901.25     49.50 o 
  -2  -4  16       19.83       -1.40     18.28 o 
  -1  -4  16      196.71      216.90     23.52 o 
   0  -4  16     1189.68     1298.18    101.95 o 
   1  -4  16     1701.76     1563.04    120.67 o 
   2  -4  16        0.23        4.67     18.49 o 
   3  -4  16      489.33      509.86     52.40 o 
   4  -4  16       15.77       18.91     21.12 o 
   5  -4  16       63.72       55.26     18.59 o 
  -6  -3  16      236.80      201.87     35.93 o 
  -5  -3  16      130.64       97.29     24.25 o 
  -4  -3  16      260.32      272.72     34.09 o 
  -3  -3  16      137.59      106.82     21.95 o 
  -2  -3  16      355.41      334.93     34.44 o 
  -1  -3  16      297.46      272.44     39.01 o 
   0  -3  16      627.68      663.61     43.06 o 
   1  -3  16        9.13       37.01     19.01 o 
   2  -3  16        2.58       27.32     19.24 o 
   3  -3  16        8.64        6.66     16.36 o 
   4  -3  16       74.19       65.05     20.20 o 
   5  -3  16       12.99       11.95     19.28 o 
  -6  -2  16        2.23       38.63     23.36 o 
  -5  -2  16      133.74      126.66     21.34 o 
  -4  -2  16        6.42       34.67     17.99 o 
  -3  -2  16       18.00       34.85     19.53 o 
  -2  -2  16       11.52        8.20      7.56 o 
  -1  -2  16      669.79      748.72     57.76 o 
   0  -2  16      319.32      312.19     32.27 o 
   1  -2  16     1549.71     1664.06    113.23 o 
   2  -2  16       39.29       51.44     17.68 o 
   3  -2  16      251.18      290.91     36.06 o 
   4  -2  16       19.37       54.44     31.29 o 
   5  -2  16        1.49       39.01     24.22 o 
  -6  -1  16      310.83      385.56    119.66 o 
  -5  -1  16      217.29      272.50     37.91 o 
  -4  -1  16     1773.24     1946.77     48.02 o 
  -3  -1  16       35.84       25.77      9.27 o 
  -2  -1  16       93.28       66.10     20.38 o 
  -1  -1  16        1.48       17.49     18.26 o 
   0  -1  16        3.68       11.01     11.93 o 
   1  -1  16       72.27      110.32     17.01 o 
   2  -1  16       61.06       52.73     12.86 o 
   3  -1  16        5.97       17.31     27.40 o 
   4  -1  16      208.60      167.67     61.44 o 
   5  -1  16        1.10       47.01     32.79 o 
  -6   0  16        2.30       16.43     44.65 o 
  -5   0  16        2.12       23.18     16.56 o 
  -4   0  16        4.52       19.19      9.45 o 
  -3   0  16      137.37      156.01     21.22 o 
  -2   0  16      121.16      132.93     16.66 o 
  -1   0  16     1997.94     2061.40     88.96 o 
   0   0  16      254.95      243.78     36.33 o 
   1   0  16     1762.24     1742.69    208.28 o 
   2   0  16        3.21       16.41     22.43 o 
   3   0  16       14.40       13.00     21.97 o 
   4   0  16        0.61       41.44     28.79 o 
   5   0  16       12.75       21.72     30.51 o 
  -6   1  16      261.57      294.19     80.80 o 
  -5   1  16      153.97      147.81     52.44 o 
  -4   1  16      301.58      284.77     26.40 o 
  -3   1  16        1.64        1.98      7.57 o 
  -2   1  16       58.77       35.95     10.78 o 
  -1   1  16       44.19       64.35     14.11 o 
   0   1  16      278.82      341.79     47.52 o 
   1   1  16      103.42       78.82     14.88 o 
   2   1  16      282.32      266.43     30.33 o 
   3   1  16        0.80       23.86     15.43 o 
   4   1  16      102.64      145.81     45.44 o 
   5   1  16       37.48       11.57     33.22 o 
  -6   2  16       13.73       -0.21     39.08 o 
  -5   2  16        2.97      -15.72     47.29 o 
  -4   2  16        3.28      143.67     65.08 o 
  -3   2  16      412.41      461.36     74.08 o 
  -2   2  16       31.34       34.81     10.21 o 
  -1   2  16      719.67      741.63     38.15 o 
   0   2  16      167.62      187.20     26.00 o 
   1   2  16       33.82       43.58      9.82 o 
   2   2  16      137.43      211.46     73.23 o 
   3   2  16       24.23       33.93     30.65 o 
   4   2  16       17.15       47.58     45.08 o 
  -6   3  16      154.42      132.67     43.79 o 
  -5   3  16      240.66      285.12     72.51 o 
  -4   3  16       89.69      131.24     59.37 o 
  -3   3  16       17.63       25.72     34.86 o 
  -2   3  16      491.07      475.03     25.21 o 
  -1   3  16      105.18      110.31     14.46 o 
   0   3  16      567.49      548.59     35.44 o 
   1   3  16        3.35        3.90      4.15 o 
   2   3  16       27.96       31.86     27.50 o 
   3   3  16       13.23       20.72     30.43 o 
   4   3  16       11.58       40.86     33.36 o 
  -6   4  16       81.20       54.94     41.51 o 
  -5   4  16       65.12       27.00     42.29 o 
  -4   4  16       35.57       52.87     50.01 o 
  -3   4  16       96.74      151.95     44.65 o 
  -2   4  16      172.38      161.96     54.51 o 
  -1   4  16      132.18      116.56     14.12 o 
   0   4  16      126.51      128.44     17.81 o 
   1   4  16        1.02        8.47     14.13 o 
   2   4  16       40.19       89.09     42.36 o 
   3   4  16       35.41       20.29     31.72 o 
  -5   5  16       69.43       92.66     57.94 o 
  -4   5  16       39.07       23.86     32.58 o 
  -3   5  16       24.56       53.79     31.22 o 
  -2   5  16      279.03      263.40     38.15 o 
  -1   5  16      113.55      131.93     18.39 o 
   0   5  16       43.21       40.81      9.32 o 
   1   5  16      182.83      201.32     39.22 o 
   2   5  16       73.86       71.08     31.58 o 
   3   5  16       23.22       21.50     27.36 o 
  -5   6  16        5.44       22.93     47.87 o 
  -4   6  16       34.96       28.36     31.29 o 
  -3   6  16       25.13       19.79     28.36 o 
  -2   6  16      185.65      212.82     45.94 o 
  -1   6  16        5.69        3.66      6.81 o 
   0   6  16      165.74      100.73     36.01 o 
   1   6  16       53.93       47.22     29.08 o 
   2   6  16        1.86       12.57     24.36 o 
  -4   7  16        0.69       10.64     28.72 o 
  -3   7  16       34.34       14.72     26.08 o 
  -2   7  16       53.89       41.86     20.22 o 
   0   7  16       40.44       46.44     20.50 o 
   1   7  16       36.15       62.72     30.22 o 
  -3   8  16       11.45        1.43     19.07 o 
  -1 -13  17      220.65      175.46     56.01 o 
   0 -13  17        9.31       -3.50     44.36 o 
   1 -13  17      245.31      254.33     54.15 o 
   2 -13  17       20.82       86.09     55.72 o 
  -2 -12  17       90.07       65.15     39.79 o 
  -1 -12  17       19.35        1.64     34.79 o 
   0 -12  17       20.78       77.51     44.65 o 
   1 -12  17        0.27        1.79     46.79 o 
   2 -12  17      358.96      494.23    120.88 o 
   3 -12  17        1.61       43.51     49.37 o 
  -3 -11  17       48.68       77.80     54.51 o 
  -2 -11  17       11.35       12.79     38.01 o 
  -1 -11  17      603.05      461.22     90.37 o 
   0 -11  17       16.88       48.37     46.79 o 
   1 -11  17       47.73       88.80     63.30 o 
   2 -11  17       94.55      195.60     56.58 o 
   3 -11  17      130.40      115.69     34.08 o 
   4 -11  17       36.16       42.46     26.29 o 
  -4 -10  17       13.84       60.44     53.94 o 
  -3 -10  17      364.66      303.77     87.44 o 
  -2 -10  17      125.12      218.25     51.65 o 
  -1 -10  17       52.62       89.30     66.08 o 
   0 -10  17       93.14       86.30     64.15 o 
   1 -10  17       68.78       87.80     45.58 o 
   2 -10  17      352.26      503.73     80.30 o 
   3 -10  17        7.05       48.65     37.79 o 
   4 -10  17      165.44      148.80     54.33 o 
  -4  -9  17       17.46        7.57     42.08 o 
  -3  -9  17      269.87      304.05     73.80 o 
  -2  -9  17      137.43      189.96     55.37 o 
  -1  -9  17      172.37      207.39     63.94 o 
   0  -9  17        0.73        7.86     42.72 o 
   1  -9  17        4.66       26.22     40.58 o 
   2  -9  17       18.09       -0.64     38.94 o 
   3  -9  17      407.18      562.47     70.04 o 
   4  -9  17        2.07       22.84     19.16 o 
   5  -9  17      179.45      181.74     55.12 o 
  -5  -8  17        9.45       -2.79     36.22 o 
  -4  -8  17      216.48      278.62     81.30 o 
  -3  -8  17      259.13      285.76     66.44 o 
  -2  -8  17     1095.26     1152.26     92.09 o 
  -1  -8  17        9.41       59.30     45.22 o 
   0  -8  17      159.87      205.39     57.51 o 
   1  -8  17      142.34      101.16     46.08 o 
   2  -8  17       54.69       60.87     44.79 o 
   3  -8  17        0.95       28.94     27.43 o 
   4  -8  17       29.20       41.49     32.68 o 
   5  -8  17       42.36       45.37     25.38 o 
  -5  -7  17        4.34      -16.72     35.79 o 
  -4  -7  17       49.14       99.95     55.01 o 
  -3  -7  17        0.69        3.29     36.58 o 
  -2  -7  17      166.10      174.60     55.08 o 
  -1  -7  17        0.17       58.15     45.72 o 
   0  -7  17      370.98      310.55     73.23 o 
   1  -7  17       49.13       53.72     41.01 o 
   2  -7  17        5.49       31.65     40.72 o 
   3  -7  17      568.45      794.06     85.59 o 
   4  -7  17       12.42       66.42     31.47 o 
   5  -7  17      114.75      107.61     33.89 o 
  -5  -6  17       20.75       35.85     28.39 o 
  -4  -6  17      291.31      403.78     79.66 o 
  -3  -6  17      183.49      226.18     60.22 o 
  -2  -6  17      678.45      685.19     82.37 o 
  -1  -6  17      357.77      344.08     72.15 o 
   0  -6  17      374.78      317.70     59.08 o 
   1  -6  17      128.66      126.52     46.29 o 
   2  -6  17        2.17       16.86     40.29 o 
   3  -6  17      133.51      130.45     41.65 o 
   4  -6  17       43.67       76.57     30.50 o 
   5  -6  17        1.39       43.92     24.58 o 
  -5  -5  17       37.21       36.20     53.47 o 
  -4  -5  17        0.31       12.14     34.15 o 
  -3  -5  17      135.89       99.15     51.76 o 
  -2  -5  17       78.00       55.25     21.28 o 
  -1  -5  17      272.18      260.11     36.73 o 
   0  -5  17       71.92       56.25     30.27 o 
   1  -5  17     1541.94     1552.18    192.35 o 
   2  -5  17      416.15      363.96    120.98 o 
   3  -5  17      276.73      269.01    112.73 o 
   4  -5  17      131.40      275.71     51.28 o 
   5  -5  17       25.24       42.53     22.07 o 
  -6  -4  17       29.49       30.39     23.73 o 
  -5  -4  17        0.80      -16.00     29.15 o 
  -4  -4  17      415.78      415.13     36.74 o 
  -3  -4  17       61.18       47.93     20.56 o 
  -2  -4  17     1881.46     1796.08     71.03 o 
  -1  -4  17      256.69      178.61     29.84 o 
   0  -4  17       46.32       41.40     15.47 o 
   1  -4  17      213.79      173.60     24.89 o 
   3  -4  17        7.45       -6.24     20.15 o 
   4  -4  17      117.09      143.31     47.01 o 
   5  -4  17        8.68       49.44     30.93 o 
  -6  -3  17       38.84      100.02     54.29 o 
  -5  -3  17       38.05       96.40     38.35 o 
  -4  -3  17        2.36       50.60     16.74 o 
  -3  -3  17      747.41      712.71     71.40 o 
  -2  -3  17      183.20      150.67     38.94 o 
  -1  -3  17       55.56       57.73     20.12 o 
   0  -3  17       25.77       21.97     12.15 o 
   1  -3  17      491.42      459.75     39.06 o 
   2  -3  17      222.33      183.58     93.59 o 
   3  -3  17       73.91       79.93     59.65 o 
   4  -3  17      136.86      185.67     61.01 o 
   5  -3  17       49.52       59.80     40.15 o 
  -6  -2  17       27.65       51.29     53.58 o 
  -5  -2  17      135.14      107.03     31.39 o 
  -4  -2  17      570.93      640.54     64.85 o 
  -3  -2  17      759.27      799.87     39.96 o 
  -2  -2  17       42.10       29.52     13.94 o 
  -1  -2  17      369.58      364.47     53.90 o 
   0  -2  17      454.17      477.87     38.05 o 
   1  -2  17       14.30       17.60     15.83 o 
   2  -2  17      227.43      176.10     31.22 o 
   3  -2  17       44.76       59.87     32.43 o 
   4  -2  17       41.64       22.36     26.15 o 
   5  -2  17        7.39       54.22     26.93 o 
  -6  -1  17        2.18       82.66     49.87 o 
  -5  -1  17      158.70      113.39     30.15 o 
  -4  -1  17      400.24      410.32     25.38 o 
  -3  -1  17      119.04      118.24     20.37 o 
  -2  -1  17       16.39       27.99     14.51 o 
  -1  -1  17       54.71       52.87     20.73 o 
   0  -1  17      263.98      231.77     22.81 o 
   1  -1  17       79.24       61.07     15.76 o 
   2  -1  17      682.05      562.48     55.37 o 
   3  -1  17       18.00       17.06     23.61 o 
   4  -1  17       32.40       23.93     19.29 o 
   5  -1  17        4.11       43.08     21.22 o 
  -6   0  17        0.84      -11.07     39.29 o 
  -5   0  17      126.96      143.67     55.87 o 
  -4   0  17       66.75       84.17     19.10 o 
  -3   0  17      385.68      397.00     54.91 o 
  -2   0  17      166.62      180.70     27.68 o 
  -1   0  17       84.08       47.60     35.54 o 
   0   0  17       71.55       89.92     16.51 o 
   1   0  17       44.20       70.58     43.46 o 
   2   0  17      278.08      296.09     40.96 o 
   3   0  17      379.68      257.97    111.88 o 
   4   0  17       29.39       40.94     23.29 o 
  -6   1  17        8.89      134.52     59.44 o 
  -5   1  17       37.88       49.15     44.08 o 
  -4   1  17      264.53      356.06     67.08 o 
  -3   1  17        0.69       20.50     27.08 o 
  -2   1  17      175.78      163.91     19.46 o 
  -1   1  17      132.98      123.48     15.09 o 
   0   1  17      202.45      202.39     22.25 o 
   1   1  17        1.61       10.00      8.12 o 
   2   1  17      335.63      350.80     27.29 o 
   3   1  17       17.02       34.65     32.43 o 
   4   1  17        8.75       15.29     14.72 o 
  -6   2  17       17.73       50.79     40.58 o 
  -5   2  17      325.00      306.98     90.94 o 
  -4   2  17       46.31       56.30     44.94 o 
  -3   2  17      321.67      441.29     68.15 o 
  -2   2  17        1.55        6.73      5.92 o 
  -1   2  17      288.60      299.88     30.53 o 
   0   2  17      126.13      122.52     18.28 o 
   1   2  17      315.58      321.62     42.00 o 
   2   2  17        0.73       18.43     20.00 o 
   3   2  17      127.46      102.95     35.01 o 
   4   2  17        2.62       36.86     34.22 o 
  -6   3  17      108.39       19.36     36.43 o 
  -5   3  17       74.31       22.15     42.22 o 
  -4   3  17      265.51      334.20     74.01 o 
  -3   3  17       49.45       36.43     36.43 o 
  -2   3  17      719.84      704.17     20.33 o 
  -1   3  17        1.21       22.28      9.48 o 
   0   3  17        9.60       11.97      4.31 o 
   1   3  17       16.36        4.63      7.78 o 
   2   3  17        0.94       31.01     34.22 o 
   3   3  17        0.23       17.72     31.58 o 
  -5   4  17       15.35       40.01     42.58 o 
  -4   4  17       46.55       49.58     39.15 o 
  -3   4  17       12.69       29.43     29.86 o 
  -2   4  17       12.54       20.29     26.43 o 
  -1   4  17      298.43      296.28     27.75 o 
   0   4  17       36.05       10.46      8.11 o 
   1   4  17      319.97      228.09     38.50 o 
   2   4  17       79.38      115.95     40.08 o 
   3   4  17       27.75       22.36     26.58 o 
  -5   5  17      170.76       95.52     41.08 o 
  -4   5  17      108.87      153.24     49.58 o 
  -3   5  17      144.76      159.53     45.36 o 
  -2   5  17       37.40       41.22     24.29 o 
  -1   5  17        0.41       18.28      8.94 o 
   0   5  17       35.70       42.65     17.57 o 
   1   5  17        0.37       21.22     27.65 o 
   2   5  17        3.16       48.15     25.65 o 
  -4   6  17        0.28       34.29     43.22 o 
  -3   6  17       11.59       42.36     26.50 o 
  -2   6  17        3.98        5.72     18.79 o 
   0   6  17      154.74       48.79     25.00 o 
   1   6  17       63.48       70.65     27.00 o 
   2   6  17       23.00       22.43     24.86 o 
  -4   7  17       23.32        7.07     25.72 o 
  -3   7  17       39.33       75.58     35.58 o 
   1   7  17       15.16       52.22     29.29 o 
   0 -13  18      443.03      418.64     63.58 o 
   1 -13  18        6.49       46.72     46.29 o 
   2 -13  18      121.04      110.16     60.80 o 
  -2 -12  18        5.26       41.58     39.65 o 
  -1 -12  18        3.90       17.15     36.72 o 
   0 -12  18       67.74      126.31     44.08 o 
   1 -12  18       47.64       12.36     45.29 o 
   2 -12  18      148.52      155.60     69.01 o 
   3 -12  18       84.41       56.01     38.94 o 
  -3 -11  18        3.51       47.51     39.29 o 
  -2 -11  18       73.57      141.81     57.51 o 
  -1 -11  18      228.85      298.91     89.30 o 
   0 -11  18      266.46      393.99     75.51 o 
   1 -11  18      263.59      176.60     65.30 o 
   2 -11  18       38.75       57.44     41.65 o 
   3 -11  18      179.89      132.67     62.30 o 
  -3 -10  18        0.95       36.65     43.36 o 
  -2 -10  18       77.38      154.53     70.44 o 
  -1 -10  18      482.82      506.58     96.02 o 
   0 -10  18       43.30       74.94     47.01 o 
   1 -10  18      120.59      215.61     61.51 o 
   2 -10  18        2.06      102.09     47.15 o 
   3 -10  18       35.22       40.79     43.36 o 
   4 -10  18       63.04       78.86     37.50 o 
  -4  -9  18        2.22       44.36     39.51 o 
  -3  -9  18        2.96       37.29     42.36 o 
  -2  -9  18      487.12      475.51     85.44 o 
  -1  -9  18      217.53      358.35     80.66 o 
   0  -9  18       63.17      116.31     46.79 o 
   1  -9  18      402.75      392.28     75.80 o 
   2  -9  18      167.46      199.53     59.87 o 
   3  -9  18      147.65      122.23     60.51 o 
   4  -9  18       99.41       90.84     29.42 o 
  -4  -8  18      124.05       88.01     41.72 o 
  -3  -8  18       51.88      185.67     61.22 o 
  -2  -8  18       43.90       21.15     42.01 o 
  -1  -8  18      235.42      200.89     52.65 o 
   0  -8  18        8.07       25.22     43.15 o 
   1  -8  18       68.32      104.80     45.29 o 
   2  -8  18        6.67       51.01     38.01 o 
   3  -8  18        0.92       51.94     41.01 o 
   4  -8  18      290.81      303.42     60.94 o 
  -5  -7  18        0.13       75.66     50.15 o 
  -4  -7  18        3.50        0.64     34.29 o 
  -3  -7  18      266.06      239.75     57.65 o 
  -2  -7  18      106.26      157.96     53.94 o 
  -1  -7  18      858.66     1102.68     88.01 o 
   0  -7  18      128.88      187.25     53.01 o 
   1  -7  18      543.38      565.31     71.58 o 
   2  -7  18      129.19       75.44     55.65 o 
   3  -7  18       19.40       30.01     40.08 o 
   4  -7  18       40.07       49.82     36.95 o 
   5  -7  18      118.85       51.33     48.69 o 
  -5  -6  18      158.04       74.90     27.19 o 
  -4  -6  18      100.13       84.44     63.87 o 
  -3  -6  18      176.02      162.60     50.51 o 
  -2  -6  18      313.51      404.07     60.87 o 
  -1  -6  18      331.26      388.21     58.51 o 
   0  -6  18      635.70      762.91     76.58 o 
   1  -6  18       15.96       14.57     35.22 o 
   2  -6  18      233.21      282.33     76.58 o 
   3  -6  18       42.20       -1.79     41.15 o 
   4  -6  18      217.93      386.35    106.66 o 
   5  -6  18        2.38       24.10     28.82 o 
  -5  -5  18       15.10       62.94     35.75 o 
  -4  -5  18        0.66       21.07     34.65 o 
  -3  -5  18       22.95       41.33     26.90 o 
  -2  -5  18       21.83       58.61     73.55 o 
  -1  -5  18      529.14      537.81    129.59 o 
   0  -5  18      278.28      294.53     83.01 o 
   1  -5  18        8.79       35.75     19.42 o 
   2  -5  18       78.05       62.05     76.48 o 
   3  -5  18       70.90      138.45     60.65 o 
   4  -5  18        0.10      125.09     64.23 o 
   5  -5  18      117.02       92.87     37.86 o 
  -5  -4  18       60.14      122.11     41.09 o 
  -4  -4  18      110.12      121.39     25.57 o 
  -3  -4  18       73.31       80.65     24.02 o 
  -2  -4  18      504.90      583.26    106.63 o 
  -1  -4  18       10.82       23.41     13.93 o 
   0  -4  18      607.66      572.44     35.84 o 
   1  -4  18        5.31       -9.55     18.33 o 
   2  -4  18       16.55       10.13     21.25 o 
   3  -4  18       17.75       13.29     54.19 o 
   4  -4  18        7.65       72.66     55.65 o 
   5  -4  18        2.35        5.93     32.22 o 
  -6  -3  18       56.35       -0.14     47.79 o 
  -5  -3  18       85.08       91.12     30.86 o 
  -4  -3  18        0.34       22.74     18.26 o 
  -3  -3  18       46.31       37.15     17.00 o 
  -2  -3  18       13.34       24.69     18.88 o 
  -1  -3  18      244.60      266.07     62.31 o 
   0  -3  18      118.20      145.85     22.33 o 
   1  -3  18      275.27      275.60     33.02 o 
   2  -3  18      274.79      249.50    102.91 o 
   3  -3  18      318.08      343.71    139.49 o 
   4  -3  18        8.31       -9.22     37.79 o 
   5  -3  18       31.42        9.64     19.57 o 
  -6  -2  18       66.15       52.58     46.29 o 
  -5  -2  18        2.84        8.30     16.19 o 
  -4  -2  18      188.14      180.02     19.97 o 
  -3  -2  18      141.99      157.24     46.29 o 
  -2  -2  18     1048.63      967.74     48.22 o 
  -1  -2  18       74.99       92.22     20.85 o 
   0  -2  18      221.59      212.50     39.70 o 
   1  -2  18       46.20       22.52     14.35 o 
   2  -2  18       68.65       50.74     18.00 o 
   4  -2  18       10.96      -29.08     31.15 o 
   5  -2  18       13.69       30.93     24.08 o 
  -6  -1  18       36.11       28.08     42.51 o 
  -5  -1  18       19.67        9.50     43.94 o 
  -4  -1  18      233.41      233.03     50.62 o 
  -3  -1  18       16.16       24.73     19.35 o 
  -2  -1  18      351.53      255.24     44.97 o 
  -1  -1  18       36.93       56.77     17.64 o 
   0  -1  18      267.20      272.46     48.31 o 
   1  -1  18       96.89       95.22     16.64 o 
   2  -1  18       91.57      120.17     44.01 o 
   3  -1  18      322.03      276.40    122.66 o 
   4  -1  18       77.36       67.51     33.72 o 
  -6   0  18        0.02       32.72     38.65 o 
  -5   0  18        3.25       35.29     43.01 o 
  -4   0  18      526.20      468.21     46.09 o 
  -3   0  18      690.40      715.95     77.30 o 
  -2   0  18      442.46      399.26     47.34 o 
  -1   0  18      565.41      553.10     76.62 o 
   0   0  18      109.31      114.88     18.13 o 
   1   0  18      188.81      189.46     51.37 o 
   2   0  18        9.83       37.05     11.98 o 
   3   0  18        6.16       23.65     23.15 o 
   4   0  18       10.90       32.79     21.93 o 
  -6   1  18       19.99       58.15     57.87 o 
  -5   1  18       43.61       86.23     57.87 o 
  -4   1  18       25.39       45.15     47.37 o 
  -3   1  18      107.49       91.88     10.43 o 
  -2   1  18        1.58       16.86     14.01 o 
  -1   1  18      133.35      123.49     15.99 o 
   0   1  18       50.53       67.12     12.21 o 
   1   1  18       31.67       33.96     11.01 o 
   2   1  18       25.78       14.86     20.50 o 
   3   1  18       43.70       70.73     26.36 o 
   4   1  18       50.56       45.29     30.86 o 
  -5   2  18        3.02      -25.86     40.44 o 
  -4   2  18       74.89      110.73     46.22 o 
  -3   2  18      328.19      507.58     71.51 o 
  -2   2  18      128.02      132.49     23.78 o 
  -1   2  18      210.81      208.24     25.28 o 
   0   2  18        1.78       13.06      8.18 o 
   1   2  18       44.05       35.33     10.15 o 
   2   2  18       16.96       67.65     30.72 o 
   3   2  18        0.70       31.15     17.22 o 
  -5   3  18        9.06       46.65     44.29 o 
  -4   3  18       17.45       47.72     53.94 o 
  -3   3  18        4.80       91.23     49.29 o 
  -2   3  18       29.81       21.78      7.73 o 
  -1   3  18       20.56       57.03     25.77 o 
   0   3  18       35.41       34.46     16.95 o 
   1   3  18       14.87        7.60      9.71 o 
   2   3  18      130.52      106.09     38.72 o 
   3   3  18        0.61        8.14     12.64 o 
  -5   4  18       81.49      194.46     61.15 o 
  -4   4  18       74.59       76.51     39.01 o 
  -3   4  18      252.62      297.91     62.37 o 
  -2   4  18      116.63      130.88     34.86 o 
  -1   4  18      171.65      195.59     23.99 o 
   1   4  18        0.64       40.65     29.08 o 
   2   4  18        1.42       -7.07     23.00 o 
  -4   5  18       24.55       56.30     33.01 o 
  -3   5  18       31.63       85.44     39.51 o 
  -2   5  18       67.45       26.15     22.65 o 
  -1   5  18       21.57       30.93     15.86 o 
   0   5  18      181.60       87.23     37.65 o 
   1   5  18       32.54        3.93     17.50 o 
   2   5  18       33.20       53.79     37.15 o 
  -4   6  18       21.31       66.51     42.79 o 
  -3   6  18      106.54       70.37     24.72 o 
  -2   6  18       26.61       37.22     27.29 o 
   1   6  18       92.02       78.87     31.15 o 
  -3   7  18       58.33       49.22     23.36 o 
  -1 -12  19       29.67       14.43     38.22 o 
   0 -12  19       30.63       35.79     37.93 o 
   1 -12  19      402.07      388.35     62.65 o 
   2 -12  19       77.09       41.79     60.51 o 
  -2 -11  19      192.46      132.67     53.94 o 
  -1 -11  19       19.30       61.58     53.01 o 
   0 -11  19       30.75        4.79     38.51 o 
   1 -11  19        0.48       42.94     60.44 o 
   2 -11  19      507.73      459.58    115.38 o 
   3 -11  19        3.15       22.15     40.29 o 
  -3 -10  19       94.87       65.80     59.44 o 
  -2 -10  19        4.62       50.01     39.08 o 
  -1 -10  19       18.64       54.72     45.94 o 
   0 -10  19        2.19       45.36     45.51 o 
   1 -10  19      155.57      120.09     53.72 o 
   2 -10  19       24.78       56.08     42.08 o 
   3 -10  19        1.66       -9.29     38.29 o 
  -4  -9  19       46.47       18.00     35.79 o 
  -3  -9  19      351.34      471.72    118.59 o 
  -2  -9  19        5.28       30.93     56.80 o 
  -1  -9  19      105.96       57.80     41.86 o 
   0  -9  19      552.75      573.10     88.51 o 
   1  -9  19        1.92       47.22     39.51 o 
   2  -9  19      332.08      322.34     69.44 o 
   3  -9  19        3.44       27.58     41.72 o 
   4  -9  19       52.71       26.36     41.65 o 
  -4  -8  19       78.91       84.66     42.36 o 
  -3  -8  19      154.32      130.24     60.08 o 
  -2  -8  19       19.85       26.72     43.58 o 
  -1  -8  19       18.15       -6.64     41.58 o 
   0  -8  19       99.02       86.80     59.15 o 
   1  -8  19       27.52       13.79     36.22 o 
   2  -8  19      312.46      559.24     91.52 o 
   3  -8  19       74.89       69.15     44.29 o 
   4  -8  19       77.20      113.02     62.72 o 
  -4  -7  19      139.03      155.10     57.80 o 
  -3  -7  19      432.28      476.51     84.23 o 
  -2  -7  19       72.61       85.44     50.08 o 
  -1  -7  19       38.84       42.29     55.22 o 
   0  -7  19      307.59      427.00     60.80 o 
   1  -7  19      190.18      294.33     73.66 o 
   2  -7  19      118.89      168.31     54.65 o 
   3  -7  19      139.09      212.89     66.30 o 
   4  -7  19        0.09       39.22     42.94 o 
  -5  -6  19      160.72      227.09     40.14 o 
  -4  -6  19      250.57      289.76     86.80 o 
  -3  -6  19        1.14       24.43     32.93 o 
  -2  -6  19      338.30      283.55     51.72 o 
  -1  -6  19       25.65       57.58     41.86 o 
   0  -6  19      461.31      475.15     76.30 o 
   1  -6  19       25.24       36.58     37.93 o 
   2  -6  19       33.05       69.51     43.15 o 
   3  -6  19       68.12      106.09     46.22 o 
   4  -6  19        2.23       -2.64     39.51 o 
  -5  -5  19       59.68       87.46     35.28 o 
  -4  -5  19        1.16       17.72     30.79 o 
  -3  -5  19       77.68       51.87     34.01 o 
  -2  -5  19       34.04       44.26     22.29 o 
  -1  -5  19      244.06      281.48     48.65 o 
   0  -5  19      424.47      502.08     73.73 o 
   1  -5  19     1313.40     1653.42    108.09 o 
   2  -5  19       37.24       31.58     41.36 o 
   3  -5  19      227.46      291.55     83.09 o 
   4  -5  19       25.33       50.29     41.58 o 
  -5  -4  19      123.77      125.29     36.25 o 
  -4  -4  19      205.56      176.74     42.15 o 
  -3  -4  19       48.66       46.35     22.12 o 
  -2  -4  19        7.43        6.96      8.39 o 
  -1  -4  19       72.07       89.43     34.90 o 
   0  -4  19        4.90       40.44     24.16 o 
   1  -4  19      163.44       44.86     21.58 o 
   2  -4  19        1.25       20.04     19.22 o 
   3  -4  19       54.58       66.30     54.87 o 
   4  -4  19       80.79       62.15     40.22 o 
  -5  -3  19       25.19       81.37     62.51 o 
  -4  -3  19       45.49       94.41     30.49 o 
  -3  -3  19       87.52       53.94     19.77 o 
  -2  -3  19        1.18       14.19     14.28 o 
  -1  -3  19      636.64      710.32     69.73 o 
   0  -3  19       50.03       39.82     15.71 o 
   1  -3  19      473.89      406.13     93.66 o 
   2  -3  19       11.53        9.05     18.73 o 
   3  -3  19       22.12       39.65     57.30 o 
   4  -3  19        6.08       33.51     35.15 o 
  -5  -2  19      170.04      191.82     74.58 o 
  -4  -2  19      338.59      361.65     51.93 o 
  -3  -2  19       74.60       61.00     16.75 o 
  -2  -2  19       31.07       45.58     34.83 o 
  -1  -2  19       85.36       75.73     18.25 o 
   0  -2  19       93.40       70.52     15.85 o 
   1  -2  19       14.87       16.37     18.57 o 
   2  -2  19      460.24      334.77     36.15 o 
   3  -2  19        0.38      -16.29     35.43 o 
   4  -2  19      100.09       78.51     32.29 o 
  -5  -1  19        0.49       26.00     41.44 o 
  -4  -1  19      296.67      209.35     77.55 o 
  -3  -1  19       57.05       57.51     23.90 o 
  -2  -1  19        6.60        9.10     28.86 o 
  -1  -1  19      595.05      623.37     47.06 o 
   0  -1  19       16.90       15.44      8.03 o 
   1  -1  19      181.51      149.83     63.15 o 
   2  -1  19      157.35      191.32     46.94 o 
   3  -1  19        6.56       35.79     37.36 o 
   4  -1  19        0.04      -14.65     31.43 o 
  -5   0  19      165.45      107.23     46.15 o 
  -4   0  19        0.95       40.72     61.15 o 
  -3   0  19        0.98        6.71     12.58 o 
  -2   0  19      120.29      117.78     14.10 o 
  -1   0  19       37.75       29.39     11.81 o 
   0   0  19      117.34      126.91     42.15 o 
   1   0  19        0.15       12.74      8.82 o 
   3   0  19       50.02       50.58     24.15 o 
   4   0  19       38.46       27.08     23.72 o 
  -5   1  19      151.48      185.39     68.87 o 
  -4   1  19       67.92       41.44     42.22 o 
  -3   1  19       89.91       68.23     38.15 o 
  -2   1  19      206.52      144.24     23.26 o 
  -1   1  19       35.01       31.63     12.77 o 
   0   1  19      136.21      104.64     15.26 o 
   1   1  19        0.69       13.29     12.55 o 
   2   1  19       19.37       47.08     28.43 o 
   3   1  19       79.89       67.23     40.65 o 
  -5   2  19       27.94       39.01     42.65 o 
  -4   2  19       35.23      100.16     57.01 o 
  -3   2  19       64.54       27.72     38.58 o 
  -2   2  19      267.66      269.63     43.36 o 
  -1   2  19       45.12       43.88     19.32 o 
   0   2  19      283.54      407.04     34.00 o 
   2   2  19       80.93       46.86     28.72 o 
   3   2  19        5.65      -20.72     28.50 o 
  -5   3  19       51.74       86.66     48.08 o 
  -4   3  19       19.75       88.51     66.23 o 
  -3   3  19      114.49      121.52     47.72 o 
  -2   3  19      180.91      192.32     44.44 o 
  -1   3  19       16.00       32.89     16.11 o 
   0   3  19      170.15      164.37     58.37 o 
   1   3  19        2.17       13.57     14.22 o 
   2   3  19        0.36        2.00      9.79 o 
  -4   4  19        8.73        4.43     31.79 o 
  -3   4  19       18.87       50.29     29.72 o 
  -2   4  19      188.48      256.47     57.65 o 
  -1   4  19      164.43      171.24     34.43 o 
   0   4  19       91.30       68.08     26.58 o 
   1   4  19       78.30       39.22     22.15 o 
   2   4  19        1.24        0.43     22.08 o 
  -4   5  19       16.01       13.50     32.58 o 
  -3   5  19       22.16       24.00     25.65 o 
  -2   5  19       18.98       21.29     18.36 o 
   1   5  19       33.80        9.22     11.50 o 
  -3   6  19       53.56       53.44     35.65 o 
   0 -12  20       30.08       36.29     38.22 o 
   1 -12  20       23.26       15.79     39.72 o 
  -2 -11  20      377.14      437.79     69.58 o 
  -1 -11  20        3.26       20.00     50.22 o 
   0 -11  20      126.85      192.75     55.29 o 
   1 -11  20       31.94       83.59     53.58 o 
   2 -11  20       76.28       51.08     38.44 o 
  -3 -10  20        3.73      103.16     64.15 o 
  -2 -10  20       22.51       33.36     38.86 o 
  -1 -10  20       12.10       33.36     55.37 o 
   0 -10  20        4.57        4.93     38.44 o 
   1 -10  20      142.12      177.60     65.08 o 
   2 -10  20        0.10       49.37     37.08 o 
   3 -10  20      314.54      326.98     55.72 o 
  -3  -9  20       67.44       38.22     40.29 o 
  -2  -9  20      469.62      470.86    113.73 o 
  -1  -9  20       20.13       34.29     43.79 o 
   0  -9  20       64.01       72.15     64.65 o 
   1  -9  20       35.95       72.37     42.79 o 
   2  -9  20        4.70       49.79     41.44 o 
   3  -9  20        4.39       67.08     51.87 o 
  -4  -8  20       19.47       44.94     49.87 o 
  -3  -8  20       17.76        9.50     39.08 o 
  -2  -8  20        0.83       46.44     40.94 o 
  -1  -8  20       66.16      112.66     60.37 o 
   0  -8  20       38.64       49.65     41.22 o 
   1  -8  20      417.93      575.31    106.95 o 
   2  -8  20        1.76      -25.50     38.79 o 
   3  -8  20      191.52      204.03     70.87 o 
   4  -8  20       36.63       23.50     38.01 o 
  -4  -7  20      280.58      253.97     60.44 o 
  -3  -7  20      199.75      150.10     49.65 o 
  -2  -7  20      670.15      657.18    106.45 o 
  -1  -7  20       22.09       29.58     42.01 o 
   0  -7  20       36.33       83.09     55.72 o 
   1  -7  20        0.13      -24.15     36.79 o 
   2  -7  20      291.49      290.19     74.80 o 
   3  -7  20        7.00      -11.22     39.22 o 
   4  -7  20      113.96      168.31     61.30 o 
  -4  -6  20       34.68       53.22     34.86 o 
  -3  -6  20      177.72       92.80     53.51 o 
  -2  -6  20       25.29       16.50     36.29 o 
  -1  -6  20       91.77       99.52     34.08 o 
   0  -6  20        8.66       56.01     34.93 o 
   1  -6  20      243.37      335.56     62.37 o 
   2  -6  20        3.77       40.22     38.29 o 
   3  -6  20       31.77      101.23     61.80 o 
   4  -6  20       30.53       79.73     42.29 o 
  -5  -5  20       51.75       83.18     33.56 o 
  -4  -5  20      122.60      202.89     72.01 o 
  -3  -5  20       89.98       68.94     34.29 o 
  -2  -5  20       48.99       61.72     34.43 o 
  -1  -5  20      327.85      351.27     64.15 o 
   0  -5  20       64.16       77.30     50.44 o 
   1  -5  20       16.62       67.80     47.44 o 
   2  -5  20       17.13       86.87     46.72 o 
   3  -5  20        1.14       68.51     60.65 o 
  -5  -4  20      115.31      179.24     57.65 o 
  -4  -4  20       25.27       33.22     26.50 o 
  -3  -4  20      127.01      109.19     30.79 o 
  -2  -4  20        0.58        9.23      9.52 o 
  -1  -4  20       64.56       59.85     20.81 o 
   0  -4  20      119.97      173.81     50.72 o 
   1  -4  20        3.22       34.79     33.93 o 
   2  -4  20      264.96      320.13     70.51 o 
   3  -4  20        6.71       37.51     40.22 o 
   4  -4  20       25.52       85.87     41.58 o 
  -5  -3  20      111.83       94.37     41.51 o 
  -4  -3  20      228.54      226.84     46.17 o 
  -3  -3  20      196.87      130.46     30.41 o 
  -2  -3  20       60.84       53.09     17.38 o 
  -1  -3  20      144.22      121.91     27.47 o 
   0  -3  20      407.41      372.02     53.12 o 
   1  -3  20       36.05       34.71     15.39 o 
   2  -3  20      208.62      192.06     76.44 o 
   3  -3  20       89.82      102.80     47.51 o 
   4  -3  20       26.54       56.80     36.22 o 
  -5  -2  20       77.07      109.95     52.65 o 
  -4  -2  20      177.73      224.72     52.69 o 
  -3  -2  20      337.46      289.61     41.17 o 
  -2  -2  20       86.11      100.14     22.58 o 
  -1  -2  20       32.18       28.18     14.88 o 
   0  -2  20      145.19       92.78     19.67 o 
   1  -2  20       12.98        7.53     13.03 o 
   2  -2  20      312.19      465.15     91.02 o 
   3  -2  20        6.75       32.72     37.72 o 
   4  -2  20        2.07        2.71     34.72 o 
  -5  -1  20      193.13      190.96     58.58 o 
  -4  -1  20       19.74       -1.71     41.58 o 
  -3  -1  20      209.50      214.40     45.11 o 
  -2  -1  20        4.39       25.77     14.79 o 
  -1  -1  20       19.41       29.80     13.06 o 
   0  -1  20      144.94      127.23     23.89 o 
   1  -1  20       48.35       31.57     23.11 o 
   2  -1  20       17.82       32.08     30.29 o 
   3  -1  20      247.57      420.36    106.88 o 
  -5   0  20      158.46      125.81     52.65 o 
  -4   0  20      246.16      189.03     68.65 o 
  -3   0  20      227.24      248.83     69.23 o 
  -2   0  20      228.00      274.03     36.52 o 
  -1   0  20       59.03       44.85     12.46 o 
   0   0  20       82.64       40.81     12.20 o 
   1   0  20       61.51       71.15     33.36 o 
   2   0  20       24.11        1.29     29.86 o 
   3   0  20        0.05       17.29     20.22 o 
  -5   1  20       15.88       65.08     43.51 o 
  -4   1  20       19.39      111.66     62.80 o 
  -3   1  20        1.57       57.87     38.15 o 
  -2   1  20       67.92       62.53     18.78 o 
  -1   1  20      111.12      130.49     71.80 o 
   0   1  20       93.54      119.66     20.42 o 
   1   1  20      226.12      294.87     38.56 o 
   2   1  20       29.33       13.36     17.15 o 
   3   1  20       28.27       47.44     28.00 o 
  -5   2  20       38.24      109.66     47.01 o 
  -4   2  20      112.97       67.23     38.15 o 
  -3   2  20        9.32       55.58     49.87 o 
  -2   2  20       16.17       18.79     30.51 o 
  -1   2  20        4.45       39.15     16.22 o 
   0   2  20        0.00       19.64     12.94 o 
   1   2  20        4.01       22.36     24.58 o 
   2   2  20       23.83       34.93     17.86 o 
  -4   3  20        3.97       55.72     52.29 o 
  -3   3  20        5.64       36.43     32.72 o 
  -2   3  20        0.46       34.51     27.22 o 
  -1   3  20      131.66       99.09     29.50 o 
   0   3  20       34.96       35.22     26.50 o 
   2   3  20        1.43       19.93     16.50 o 
  -4   4  20       74.13       60.08     32.65 o 
  -3   4  20       26.40       50.44     37.86 o 
  -2   4  20        5.02       34.43     21.50 o 
   1   4  20        0.06       -0.79     16.72 o 
  -1 -11  21       51.25        9.50     36.86 o 
   0 -11  21       12.83       25.08     53.94 o 
   1 -11  21      118.22       72.73     40.79 o 
   2 -11  21       10.71      -18.72     34.72 o 
  -2 -10  21       43.96       74.44     56.01 o 
  -1 -10  21      178.21      331.34     69.08 o 
   0 -10  21       42.22       78.87     54.37 o 
   1 -10  21      230.42      175.74     65.08 o 
   2 -10  21       50.79       63.51     38.94 o 
  -3  -9  21       10.44       41.01     55.37 o 
  -2  -9  21       69.37      109.66     58.80 o 
  -1  -9  21       95.96       88.30     61.22 o 
   0  -9  21      103.54      120.88     49.65 o 
   1  -9  21       78.91       56.08     39.44 o 
   2  -9  21       86.56       27.15     36.93 o 
   3  -9  21        2.72       55.80     53.08 o 
  -3  -8  21       85.25       93.73     42.86 o 
  -2  -8  21       42.17       59.72     38.65 o 
  -1  -8  21      334.69      476.72     89.01 o 
   0  -8  21        9.50       79.94     42.94 o 
   1  -8  21       29.03       74.73     56.65 o 
   2  -8  21       65.79       70.80     40.72 o 
   3  -8  21       29.34       10.57     35.86 o 
  -4  -7  21        2.02       15.65     32.86 o 
  -3  -7  21       94.03       94.23     54.15 o 
  -2  -7  21       45.77       76.58     39.86 o 
  -1  -7  21      147.95      209.32     61.72 o 
   0  -7  21      248.45      311.34     70.08 o 
   1  -7  21        3.15       13.22     47.51 o 
   2  -7  21      168.38      184.10     67.51 o 
   3  -7  21       14.88       15.50     39.94 o 
  -4  -6  21       17.13        8.93     32.58 o 
  -3  -6  21        6.52       14.93     30.51 o 
  -2  -6  21        2.93       62.87     39.22 o 
  -1  -6  21      347.98      418.71     76.30 o 
   0  -6  21       33.22       60.44     48.87 o 
   1  -6  21       50.57       13.93     32.93 o 
   2  -6  21       18.37       66.44     59.37 o 
   3  -6  21      167.04      238.61     80.30 o 
  -4  -5  21        7.15       24.43     38.51 o 
  -3  -5  21       76.59      101.30     51.58 o 
  -2  -5  21      503.52      597.53     97.80 o 
  -1  -5  21      102.11       68.80     35.22 o 
   0  -5  21      611.64      620.32     88.44 o 
   1  -5  21       50.19       92.02     51.58 o 
   2  -5  21      225.73      402.50     89.87 o 
   3  -5  21        0.41       55.22     41.22 o 
  -4  -4  21        2.91       25.48     21.05 o 
  -3  -4  21       34.16       39.65     28.22 o 
  -2  -4  21        1.22       13.73     11.87 o 
  -1  -4  21       39.56       40.58     32.29 o 
   0  -4  21       19.61       14.65     31.01 o 
   1  -4  21      299.73      356.99     77.73 o 
   2  -4  21      143.33      237.83     54.37 o 
   3  -4  21      198.89      281.12     80.66 o 
  -5  -3  21       16.80       68.80     43.36 o 
  -4  -3  21      113.04      177.17     66.58 o 
  -3  -3  21       88.51       89.51     35.36 o 
  -2  -3  21      354.34      319.11     65.33 o 
  -1  -3  21      246.30      269.14     49.62 o 
   0  -3  21      111.00      125.45     44.86 o 
   1  -3  21        9.25       60.58     45.15 o 
   2  -3  21        2.72       62.08     37.79 o 
   3  -3  21        4.91       63.08     40.58 o 
  -5  -2  21       45.88       40.44     40.44 o 
  -4  -2  21        0.08       16.43     36.08 o 
  -3  -2  21        6.21       22.14     19.57 o 
  -2  -2  21        8.62       35.51     25.50 o 
  -1  -2  21       41.89       33.41     15.04 o 
   0  -2  21        0.85       58.08     50.37 o 
   1  -2  21       32.92       39.92     24.79 o 
   2  -2  21        8.00       43.72     35.22 o 
   3  -2  21       58.97       62.37     43.08 o 
  -5  -1  21        5.76       55.87     52.94 o 
  -3  -1  21      244.22      331.41     71.65 o 
  -2  -1  21      350.67      375.26     69.80 o 
  -1  -1  21       46.26       37.67     15.62 o 
   0  -1  21        0.40        4.83     10.09 o 
   1  -1  21       18.33      -17.29     28.36 o 
   2  -1  21       11.78       50.51     50.51 o 
   3  -1  21       10.37       22.36     32.08 o 
  -4   0  21       22.35       -2.57     44.44 o 
  -3   0  21       40.93       33.36     37.22 o 
  -2   0  21       13.43       38.28     16.17 o 
  -1   0  21       55.91       70.54     24.69 o 
   0   0  21       20.06       63.80     32.93 o 
   1   0  21       57.39       83.51     43.94 o 
   2   0  21       87.11       83.23     33.01 o 
  -4   1  21       20.74       54.79     41.65 o 
  -3   1  21      247.05      303.27     82.73 o 
  -2   1  21      187.17      154.60     46.08 o 
  -1   1  21      169.39      185.32     29.39 o 
   0   1  21        0.15       -1.39     13.29 o 
   1   1  21       10.65        8.86     23.58 o 
   2   1  21       99.11       52.87     40.29 o 
  -4   2  21       26.02       32.51     37.51 o 
  -3   2  21       18.45       90.52     49.15 o 
  -2   2  21      135.42      167.39     52.79 o 
  -1   2  21      127.04      171.24     49.22 o 
   0   2  21      139.80      246.33     67.08 o 
   1   2  21       27.67       49.15     37.08 o 
   2   2  21       31.67        4.64     15.86 o 
  -4   3  21       20.92       33.65     35.01 o 
  -3   3  21      171.31      175.60     38.44 o 
  -2   3  21        2.17       45.65     34.93 o 
   1   3  21       38.14       26.79     19.86 o 
  -3   4  21       60.94       67.23     47.51 o 
  -2   4  21      119.95      131.52     35.72 o 
  -1 -10  22        0.31       69.87     54.58 o 
   0 -10  22      145.46      292.62     57.65 o 
   1 -10  22       44.64      -19.43     39.22 o 
  -2  -9  22        3.34       36.58     39.65 o 
  -1  -9  22        2.53       26.72     44.65 o 
   0  -9  22       15.64       58.94     55.94 o 
   1  -9  22      100.97       85.16     51.51 o 
   2  -9  22       16.41       10.07     36.72 o 
  -3  -8  22       46.30        9.64     36.51 o 
  -2  -8  22        0.52       87.16     54.72 o 
  -1  -8  22        4.66       -4.43     37.01 o 
   0  -8  22      169.06      145.88     46.51 o 
   1  -8  22       63.51       44.58     38.65 o 
   2  -8  22       15.87      109.45     56.08 o 
   3  -8  22       32.51       32.29     43.01 o 
  -3  -7  22        0.14       22.65     36.08 o 
  -2  -7  22       24.16       80.16     38.15 o 
  -1  -7  22        4.58       46.58     40.94 o 
   0  -7  22       41.96       23.86     37.72 o 
   1  -7  22       37.03       36.36     40.29 o 
   2  -7  22       36.05       56.08     37.65 o 
   3  -7  22       31.00      -21.15     37.22 o 
  -3  -6  22       12.84       -2.21     31.72 o 
  -2  -6  22       17.01       40.36     35.51 o 
  -1  -6  22       85.10      145.74     51.58 o 
   0  -6  22       52.09       79.44     37.93 o 
   1  -6  22      186.81      356.70    102.87 o 
   2  -6  22        0.06        3.64     38.51 o 
   3  -6  22      119.27       93.37     41.44 o 
  -4  -5  22      139.87       55.65     37.22 o 
  -3  -5  22        1.68       -4.14     28.00 o 
  -2  -5  22       13.93       75.87     55.94 o 
  -1  -5  22       44.30       46.79     47.44 o 
   0  -5  22        9.26      -13.65     28.22 o 
   1  -5  22       11.85       13.36     32.36 o 
   2  -5  22       29.26       89.23     40.94 o 
   3  -5  22        1.09       33.15     37.15 o 
  -4  -4  22       24.20       28.22     36.65 o 
  -3  -4  22       30.12       22.43     23.72 o 
  -2  -4  22        2.84       40.79     29.00 o 
  -1  -4  22      321.13      350.49     74.58 o 
   0  -4  22       95.30      203.39     60.80 o 
   1  -4  22       98.16      168.53     57.37 o 
   2  -4  22       81.52       75.87     38.29 o 
   3  -4  22        2.63        1.43     39.51 o 
  -4  -3  22        7.16       30.01     36.15 o 
  -3  -3  22        7.22        6.79     22.15 o 
  -2  -3  22        0.59       32.72     27.22 o 
  -1  -3  22        9.00        6.86     27.65 o 
   0  -3  22      261.85      237.90     52.58 o 
   1  -3  22       17.33        4.07     28.08 o 
   2  -3  22      114.73      247.33     74.01 o 
   3  -3  22       52.98       24.72     40.36 o 
  -4  -2  22       11.63       19.36     37.08 o 
  -3  -2  22       93.55       41.94     38.08 o 
  -2  -2  22       32.74       58.30     24.29 o 
  -1  -2  22       51.91      119.52     40.36 o 
   0  -2  22        9.12       22.43     29.08 o 
   1  -2  22       24.38       76.58     44.15 o 
   2  -2  22       28.80       10.43     35.93 o 
   3  -2  22        3.83       97.02     52.51 o 
  -4  -1  22       19.99       95.80     42.51 o 
  -3  -1  22       16.64       42.01     33.08 o 
  -2  -1  22      123.79      129.21     30.36 o 
  -1  -1  22       33.88       83.44     32.36 o 
   0  -1  22      125.78      164.46     41.36 o 
   1  -1  22       19.51       30.79     28.43 o 
   2  -1  22       58.97       70.58     44.44 o 
  -4   0  22       58.30       66.65     44.94 o 
  -3   0  22      107.63       64.44     39.08 o 
  -2   0  22       58.99       35.79     33.29 o 
  -1   0  22       64.18       67.18     21.05 o 
   0   0  22       43.20       51.99     22.33 o 
   1   0  22       10.47       20.50     29.86 o 
   2   0  22        2.28       24.00     45.51 o 
  -4   1  22        8.17       27.36     37.86 o 
  -3   1  22       37.45       18.57     34.22 o 
  -2   1  22      184.22      158.60     57.15 o 
  -1   1  22       87.45       53.01     25.86 o 
   0   1  22      141.63      187.60     53.94 o 
   1   1  22       54.51       84.37     37.29 o 
   2   1  22        6.94        8.22     24.79 o 
  -3   2  22        0.84      -19.29     31.08 o 
  -2   2  22        0.46       34.29     28.43 o 
  -1   2  22        1.73       25.29     20.15 o 
   1   2  22        9.07        8.64     20.79 o 
  -3   3  22       16.10       17.29     37.08 o 
  -2   3  22       12.25       40.29     31.58 o 
  -1  -9  23      107.14      102.30     59.01 o 
   0  -9  23       12.08       32.86     56.87 o 
   1  -9  23      106.48      148.24     44.65 o 
  -2  -8  23       61.09        7.14     37.15 o 
  -1  -8  23      164.72      147.31     43.79 o 
   0  -8  23       25.63       31.58     41.36 o 
   1  -8  23        0.48       33.43     35.72 o 
   2  -8  23      125.67      120.31     41.29 o 
  -3  -7  23      127.88      151.81     47.51 o 
  -2  -7  23       13.34      -10.07     35.86 o 
  -1  -7  23       51.36       19.93     55.94 o 
   0  -7  23       11.25       73.16     51.94 o 
   1  -7  23       14.91       40.58     38.94 o 
   2  -7  23       25.51       77.51     38.08 o 
  -3  -6  23       94.58       78.44     44.94 o 
  -2  -6  23        1.18        6.22     30.86 o 
  -1  -6  23       10.83       32.86     34.36 o 
   0  -6  23       80.84      112.95     51.37 o 
   1  -6  23        1.33       82.66     47.08 o 
   2  -6  23      122.43      116.38     55.22 o 
  -3  -5  23      236.58      128.52     40.36 o 
  -2  -5  23       45.74       14.93     31.08 o 
  -1  -5  23       97.57      105.59     45.01 o 
   0  -5  23       84.40       70.51     31.22 o 
   1  -5  23        0.12       13.57     34.36 o 
   2  -5  23      103.50       88.16     57.72 o 
  -3  -4  23       14.62       30.36     34.01 o 
  -2  -4  23        8.81       22.29     26.72 o 
  -1  -4  23        6.93       61.94     44.01 o 
   0  -4  23      191.42      320.27     88.51 o 
   1  -4  23       15.21       40.58     48.08 o 
   2  -4  23      127.44       89.30     37.93 o 
  -2  -3  23       95.09      141.45     45.01 o 
  -1  -3  23       22.55       17.86     27.36 o 
   0  -3  23        0.74       38.08     30.86 o 
   1  -3  23        0.49       66.15     42.15 o 
   2  -3  23        0.37       10.07     33.01 o 
  -3  -2  23       15.44       57.87     38.29 o 
  -2  -2  23       19.66       72.94     32.36 o 
  -1  -2  23       19.72      103.02     39.51 o 
   0  -2  23        2.88       12.22     25.22 o 
   2  -2  23        0.26       36.22     34.72 o 
  -3  -1  23      136.31       86.16     37.01 o 
  -2  -1  23      165.83      204.82     66.94 o 
  -1  -1  23        8.26       53.44     33.51 o 
   0  -1  23        6.42       13.57     24.86 o 
   1  -1  23       12.68       14.57     27.65 o 
   2  -1  23       17.75       34.86     31.79 o 
  -3   0  23        5.65       24.08     35.72 o 
  -2   0  23       23.65       50.08     32.36 o 
  -1   0  23       79.51       47.37     28.36 o 
   0   0  23       19.94       38.94     22.89 o 
   1   0  23      103.65      157.88     52.37 o 
  -3   1  23       40.62       48.15     37.79 o 
  -2   1  23        0.43       41.08     31.86 o 
  -1   1  23        1.43       54.29     31.93 o 
   1   1  23        0.23       -1.64     24.15 o 
  -2   2  23        8.55       26.65     26.08 o 
  -1  -8  24        3.69       34.72     56.72 o 
   0  -8  24      184.75      217.25     60.72 o 
   1  -8  24        0.99       29.15     38.79 o 
  -2  -7  24        2.23       56.72     49.15 o 
  -1  -7  24        0.66       47.01     38.08 o 
   0  -7  24        6.61        7.93     36.51 o 
   1  -7  24       41.20       25.36     39.51 o 
  -2  -6  24      178.64      218.61     61.65 o 
  -1  -6  24       94.86      102.02     51.79 o 
   0  -6  24      117.16       91.87     36.43 o 
   1  -6  24        4.53       11.64     32.86 o 
  -2  -5  24        0.68       28.22     29.65 o 
  -1  -5  24       10.64       36.22     41.01 o 
   0  -5  24        9.50       17.22     31.72 o 
   1  -5  24        3.17       53.65     46.44 o 
  -2  -4  24      130.13      123.23     40.01 o 
  -1  -4  24       38.16      109.52     47.58 o 
   0  -4  24       23.69       40.51     29.15 o 
   1  -4  24       71.15       48.79     32.72 o 
  -3  -3  24       13.60       72.37     57.94 o 
  -2  -3  24        0.52       22.00     24.36 o 
  -1  -3  24      125.68      129.88     37.65 o 
   0  -3  24        1.73       29.72     26.72 o 
   1  -3  24      141.32      277.90     87.30 o 
  -3  -2  24       89.65       93.73     47.58 o 
  -2  -2  24       96.38      100.45     50.79 o 
  -1  -2  24       70.43       88.37     34.58 o 
   0  -2  24       26.04       29.43     25.50 o 
   1  -2  24        2.44       68.73     40.29 o 
  -2  -1  24       61.40       75.73     34.43 o 
  -1  -1  24       70.65      111.02     46.22 o 
   0  -1  24       34.16       66.01     32.51 o 
   1  -1  24        5.59       21.36     25.29 o 
  -2   0  24        1.55      -10.36     26.58 o 
  -1   0  24       16.95        1.14     24.08 o 
  -1  -6  25       55.50       86.73     47.58 o 
   0  -6  25       50.40       32.79     31.93 o 
  -1  -5  25       54.47      121.95     43.94 o 
   0  -5  25        2.65       26.29     30.58 o 
  -1  -4  25       60.24       68.01     37.86 o 
   0  -4  25       49.75       48.94     34.65 o 
  -1  -3  25        1.04       37.08     35.36 o 
   0  -3  25        0.06       39.58     32.72 o 
                                                 
